# Supplementary material for: Calreticulin enhances gastric cancer metastasis by dimethylating H3K9 in the E-cadherin promoter region mediating by G9a
Source: Oncogenesis. 2022 May 31;11(1):29. doi: 10.1038/s41389-022-00405-7 (PMC9156786; doi:10.1038/s41389-022-00405-7)
Supplement: Supplementary file 2 — supplementary table 1 [file 41389_2022_405_MOESM2_ESM.xlsx]

## Sheet: AGS-IGG group
Accession	Description	Score	Coverage	# Proteins	# Unique Peptides	# Peptides	# PSMs	# AAs	MW [kDa]	pI
P35579	Myosin-9 OS=Homo sapiens OX=9606 GN=MYH9 PE=1 SV=4 - [MYH9_HUMAN]	549.376	45.36	1	73	77	151	1960	226.392	5.60498
P60709	Actin, cytoplasmic 1 OS=Homo sapiens OX=9606 GN=ACTB PE=1 SV=1 - [ACTB_HUMAN]	303.217	61.6	2	8	16	89	375	41.7097	5.47803
Q7Z406	Myosin-14 OS=Homo sapiens OX=9606 GN=MYH14 PE=1 SV=2 - [MYH14_HUMAN]	245.338	30.98	1	40	44	68	1995	227.732	5.60498
O75369	Filamin-B OS=Homo sapiens OX=9606 GN=FLNB PE=1 SV=2 - [FLNB_HUMAN]	147.064	22.75	1	32	34	45	2602	277.99	5.73193
P21333	Filamin-A OS=Homo sapiens OX=9606 GN=FLNA PE=1 SV=4 - [FLNA_HUMAN]	139.241	23.99	1	33	35	45	2647	280.564	6.06201
P68032	Actin, alpha cardiac muscle 1 OS=Homo sapiens OX=9606 GN=ACTC1 PE=1 SV=1 - [ACTC_HUMAN]	137.33	33.42	1	2	10	47	377	41.9919	5.38916
P07437	Tubulin beta chain OS=Homo sapiens OX=9606 GN=TUBB PE=1 SV=2 - [TBB5_HUMAN]	110.871	61.26	1	4	17	31	444	49.639	4.89404
P68371	Tubulin beta-4B chain OS=Homo sapiens OX=9606 GN=TUBB4B PE=1 SV=1 - [TBB4B_HUMAN]	109.435	64.49	2	4	18	30	445	49.799	4.89404
Q14204	Cytoplasmic dynein 1 heavy chain 1 OS=Homo sapiens OX=9606 GN=DYNC1H1 PE=1 SV=5 - [DYHC1_HUMAN]	108.467	10.74	1	33	33	41	4646	532.072	6.40479
P68363	Tubulin alpha-1B chain OS=Homo sapiens OX=9606 GN=TUBA1B PE=1 SV=1 - [TBA1B_HUMAN]	106.991	57.21	2	2	16	31	451	50.1196	5.05908
Q9BQE3	Tubulin alpha-1C chain OS=Homo sapiens OX=9606 GN=TUBA1C PE=1 SV=1 - [TBA1C_HUMAN]	105.147	60.36	2	3	17	31	449	49.8635	5.09717
P14618	Pyruvate kinase PKM OS=Homo sapiens OX=9606 GN=PKM PE=1 SV=4 - [KPYM_HUMAN]	98.8442	48.96	1	20	20	30	531	57.9	7.84033
P58107	Epiplakin OS=Homo sapiens OX=9606 GN=EPPK1 PE=1 SV=3 - [EPIPL_HUMAN]	96.7357	21.52	1	17	19	26	5088	555.316	5.61768
P11142	Heat shock cognate 71 kDa protein OS=Homo sapiens OX=9606 GN=HSPA8 PE=1 SV=1 - [HSP7C_HUMAN]	85.8643	39.47	1	16	18	25	646	70.8542	5.51611
P05787	Keratin, type II cytoskeletal 8 OS=Homo sapiens OX=9606 GN=KRT8 PE=1 SV=7 - [K2C8_HUMAN]	83.4095	47	1	17	18	25	483	53.6711	5.59229
P11021	Endoplasmic reticulum chaperone BiP OS=Homo sapiens OX=9606 GN=HSPA5 PE=1 SV=2 - [BIP_HUMAN]	77.9865	29.51	1	15	16	22	654	72.2884	5.16064
P60660	Myosin light polypeptide 6 OS=Homo sapiens OX=9606 GN=MYL6 PE=1 SV=2 - [MYL6_HUMAN]	71.1924	74.83	3	8	8	21	151	16.9191	4.65283
Q13509	Tubulin beta-3 chain OS=Homo sapiens OX=9606 GN=TUBB3 PE=1 SV=2 - [TBB3_HUMAN]	70.2774	37.78	1	3	11	19	450	50.4003	4.93213
P78527	DNA-dependent protein kinase catalytic subunit OS=Homo sapiens OX=9606 GN=PRKDC PE=1 SV=3 - [PRKDC_HUMAN]	68.9653	7.95	1	22	22	25	4128	468.788	7.12256
P06576	ATP synthase subunit beta, mitochondrial OS=Homo sapiens OX=9606 GN=ATP5F1B PE=1 SV=3 - [ATPB_HUMAN]	68.7137	44.23	1	14	14	21	529	56.5246	5.40186
P46940	Ras GTPase-activating-like protein IQGAP1 OS=Homo sapiens OX=9606 GN=IQGAP1 PE=1 SV=1 - [IQGA1_HUMAN]	68.5279	18.47	1	18	19	23	1657	189.134	6.48096
O14950	Myosin regulatory light chain 12B OS=Homo sapiens OX=9606 GN=MYL12B PE=1 SV=2 - [ML12B_HUMAN]	63.6097	68.02	1	7	7	15	172	19.7665	4.84326
Q00610	Clathrin heavy chain 1 OS=Homo sapiens OX=9606 GN=CLTC PE=1 SV=5 - [CLH1_HUMAN]	59.1559	9.73	1	12	12	17	1675	191.493	5.69385
P08238	Heat shock protein HSP 90-beta OS=Homo sapiens OX=9606 GN=HSP90AB1 PE=1 SV=4 - [HS90B_HUMAN]	58.7355	27.07	2	8	11	18	724	83.2121	5.03369
P05783	Keratin, type I cytoskeletal 18 OS=Homo sapiens OX=9606 GN=KRT18 PE=1 SV=2 - [K1C18_HUMAN]	55.2458	39.77	1	10	10	16	430	48.0285	5.45264
P19338	Nucleolin OS=Homo sapiens OX=9606 GN=NCL PE=1 SV=3 - [NUCL_HUMAN]	55.0968	18.03	1	11	11	15	710	76.5684	4.70361
P68104	Elongation factor 1-alpha 1 OS=Homo sapiens OX=9606 GN=EEF1A1 PE=1 SV=1 - [EF1A1_HUMAN]	55.0952	33.12	2	9	9	19	462	50.1091	9.01221
Q9NZM1	Myoferlin OS=Homo sapiens OX=9606 GN=MYOF PE=1 SV=1 - [MYOF_HUMAN]	54.6163	10.19	1	14	14	18	2061	234.561	6.17627
Q00839	Heterogeneous nuclear ribonucleoprotein U OS=Homo sapiens OX=9606 GN=HNRNPU PE=1 SV=6 - [HNRPU_HUMAN]	50.5387	18.42	1	9	9	15	825	90.528	5.99854
P08727	Keratin, type I cytoskeletal 19 OS=Homo sapiens OX=9606 GN=KRT19 PE=1 SV=4 - [K1C19_HUMAN]	49.7216	41.25	1	12	12	18	400	44.0791	5.13525
Q9NYL9	Tropomodulin-3 OS=Homo sapiens OX=9606 GN=TMOD3 PE=1 SV=1 - [TMOD3_HUMAN]	48.6589	39.2	1	9	9	15	352	39.5703	5.18604
P36578	60S ribosomal protein L4 OS=Homo sapiens OX=9606 GN=RPL4 PE=1 SV=5 - [RL4_HUMAN]	46.9405	31.15	1	12	12	17	427	47.6674	11.063
P09493	Tropomyosin alpha-1 chain OS=Homo sapiens OX=9606 GN=TPM1 PE=1 SV=2 - [TPM1_HUMAN]	46.7208	21.83	1	2	7	16	284	32.6887	4.7417
P07900	Heat shock protein HSP 90-alpha OS=Homo sapiens OX=9606 GN=HSP90AA1 PE=1 SV=5 - [HS90A_HUMAN]	45.6045	21.86	2	7	10	15	732	84.6067	5.021
O94832	Unconventional myosin-Id OS=Homo sapiens OX=9606 GN=MYO1D PE=1 SV=2 - [MYO1D_HUMAN]	43.7343	15.9	1	11	11	15	1006	116.129	9.39307
Q14764	Major vault protein OS=Homo sapiens OX=9606 GN=MVP PE=1 SV=4 - [MVP_HUMAN]	43.6462	19.93	1	11	11	14	893	99.2659	5.47803
P04844	Dolichyl-diphosphooligosaccharide--protein glycosyltransferase subunit 2 OS=Homo sapiens OX=9606 GN=RPN2 PE=1 SV=3 - [RPN2_HUMAN]	43.5003	19.18	1	7	7	14	631	69.241	5.69385
P67936	Tropomyosin alpha-4 chain OS=Homo sapiens OX=9606 GN=TPM4 PE=1 SV=3 - [TPM4_HUMAN]	43.314	26.61	1	3	7	13	248	28.5045	4.69092
P0DMV8	Heat shock 70 kDa protein 1A OS=Homo sapiens OX=9606 GN=HSPA1A PE=1 SV=1 - [HS71A_HUMAN]	43.0023	24.02	1	9	10	12	641	70.009	5.65576
Q562R1	Beta-actin-like protein 2 OS=Homo sapiens OX=9606 GN=ACTBL2 PE=1 SV=2 - [ACTBL_HUMAN]	42.3262	19.95	1	1	6	15	376	41.976	5.59229
P04264	Keratin, type II cytoskeletal 1 OS=Homo sapiens OX=9606 GN=KRT1 PE=1 SV=6 - [K2C1_HUMAN]	42.1517	23.76	1	8	10	12	644	65.999	8.11865
Q09666	Neuroblast differentiation-associated protein AHNAK OS=Homo sapiens OX=9606 GN=AHNAK PE=1 SV=2 - [AHNK_HUMAN]	41.8525	14.14	1	17	17	19	5890	628.699	6.15088
P14625	Endoplasmin OS=Homo sapiens OX=9606 GN=HSP90B1 PE=1 SV=1 - [ENPL_HUMAN]	41.8148	18.06	1	10	10	13	803	92.4113	4.84326
P13639	Elongation factor 2 OS=Homo sapiens OX=9606 GN=EEF2 PE=1 SV=4 - [EF2_HUMAN]	40.4114	18.88	1	10	10	12	858	95.277	6.82959
P13010	X-ray repair cross-complementing protein 5 OS=Homo sapiens OX=9606 GN=XRCC5 PE=1 SV=3 - [XRCC5_HUMAN]	40.4068	28.14	1	12	12	16	732	82.6523	5.80811
P09327	Villin-1 OS=Homo sapiens OX=9606 GN=VIL1 PE=1 SV=4 - [VILI_HUMAN]	40.2704	21.16	1	11	11	12	827	92.6367	6.39209
Q13263	Transcription intermediary factor 1-beta OS=Homo sapiens OX=9606 GN=TRIM28 PE=1 SV=5 - [TIF1B_HUMAN]	39.78	17.84	1	7	7	11	835	88.4934	5.77002
P63244	Receptor of activated protein C kinase 1 OS=Homo sapiens OX=9606 GN=RACK1 PE=1 SV=3 - [RACK1_HUMAN]	39.3769	45.11	1	7	7	11	317	35.0546	7.69385
Q99623	Prohibitin-2 OS=Homo sapiens OX=9606 GN=PHB2 PE=1 SV=2 - [PHB2_HUMAN]	39.2845	32.11	1	7	7	11	299	33.2759	9.83252
P10809	60 kDa heat shock protein, mitochondrial OS=Homo sapiens OX=9606 GN=HSPD1 PE=1 SV=2 - [CH60_HUMAN]	39.1422	21.99	1	8	8	10	573	61.0164	5.87158
P06753	Tropomyosin alpha-3 chain OS=Homo sapiens OX=9606 GN=TPM3 PE=1 SV=2 - [TPM3_HUMAN]	38.9226	19.3	1	2	7	14	285	32.9298	4.71631
P38646	Stress-70 protein, mitochondrial OS=Homo sapiens OX=9606 GN=HSPA9 PE=1 SV=2 - [GRP75_HUMAN]	38.7017	19	1	9	9	12	679	73.6348	6.16357
P25705	ATP synthase subunit alpha, mitochondrial OS=Homo sapiens OX=9606 GN=ATP5F1A PE=1 SV=1 - [ATPA_HUMAN]	38.1681	26.58	1	11	11	12	553	59.7136	9.12939
P50454	Serpin H1 OS=Homo sapiens OX=9606 GN=SERPINH1 PE=1 SV=2 - [SERPH_HUMAN]	37.8344	35.41	1	9	9	13	418	46.4112	8.68994
P11940	Polyadenylate-binding protein 1 OS=Homo sapiens OX=9606 GN=PABPC1 PE=1 SV=2 - [PABP1_HUMAN]	37.5248	15.72	1	6	6	9	636	70.6259	9.49561
P12956	X-ray repair cross-complementing protein 6 OS=Homo sapiens OX=9606 GN=XRCC6 PE=1 SV=2 - [XRCC6_HUMAN]	37.1245	26.77	1	12	12	14	609	69.7991	6.63916
P35527	Keratin, type I cytoskeletal 9 OS=Homo sapiens OX=9606 GN=KRT9 PE=1 SV=3 - [K1C9_HUMAN]	36.8626	26.32	1	8	8	12	623	62.0268	5.23682
P61204	ADP-ribosylation factor 3 OS=Homo sapiens OX=9606 GN=ARF3 PE=1 SV=2 - [ARF3_HUMAN]	35.2758	41.44	2	2	5	10	181	20.5877	7.43018
P13645	Keratin, type I cytoskeletal 10 OS=Homo sapiens OX=9606 GN=KRT10 PE=1 SV=6 - [K1C10_HUMAN]	35.2525	23.12	1	8	8	10	584	58.7917	5.21143
P18085	ADP-ribosylation factor 4 OS=Homo sapiens OX=9606 GN=ARF4 PE=1 SV=3 - [ARF4_HUMAN]	34.3054	37.78	1	2	5	10	180	20.4977	7.13721
P62241	40S ribosomal protein S8 OS=Homo sapiens OX=9606 GN=RPS8 PE=1 SV=2 - [RS8_HUMAN]	34.2681	41.35	1	7	7	10	208	24.1902	10.3159
P17844	Probable ATP-dependent RNA helicase DDX5 OS=Homo sapiens OX=9606 GN=DDX5 PE=1 SV=1 - [DDX5_HUMAN]	34.0212	18.57	1	6	10	11	614	69.1047	8.92432
P23396	40S ribosomal protein S3 OS=Homo sapiens OX=9606 GN=RPS3 PE=1 SV=2 - [RS3_HUMAN]	33.8994	47.74	1	10	10	13	243	26.6714	9.65674
P60842	Eukaryotic initiation factor 4A-I OS=Homo sapiens OX=9606 GN=EIF4A1 PE=1 SV=1 - [IF4A1_HUMAN]	33.5681	30.79	2	9	9	10	406	46.1246	5.47803
P06748	Nucleophosmin OS=Homo sapiens OX=9606 GN=NPM1 PE=1 SV=2 - [NPM_HUMAN]	32.773	21.43	1	4	4	8	294	32.5548	4.77979
O00571	ATP-dependent RNA helicase DDX3X OS=Homo sapiens OX=9606 GN=DDX3X PE=1 SV=3 - [DDX3X_HUMAN]	31.9473	15.71	1	7	8	9	662	73.198	7.18115
P50991	T-complex protein 1 subunit delta OS=Homo sapiens OX=9606 GN=CCT4 PE=1 SV=4 - [TCPD_HUMAN]	31.8536	27.27	1	10	10	11	539	57.8878	7.82568
Q9P2E9	Ribosome-binding protein 1 OS=Homo sapiens OX=9606 GN=RRBP1 PE=1 SV=5 - [RRBP1_HUMAN]	31.4143	8.3	1	7	7	9	1410	152.365	8.60205
P23528	Cofilin-1 OS=Homo sapiens OX=9606 GN=CFL1 PE=1 SV=3 - [COF1_HUMAN]	31.2011	42.17	1	5	5	8	166	18.4907	8.08936
Q02878	60S ribosomal protein L6 OS=Homo sapiens OX=9606 GN=RPL6 PE=1 SV=3 - [RL6_HUMAN]	30.3447	19.1	1	4	4	10	288	32.7076	10.5796
O00159	Unconventional myosin-Ic OS=Homo sapiens OX=9606 GN=MYO1C PE=1 SV=4 - [MYO1C_HUMAN]	30.3434	12.7	1	8	8	8	1063	121.606	9.40771
P53621	Coatomer subunit alpha OS=Homo sapiens OX=9606 GN=COPA PE=1 SV=2 - [COPA_HUMAN]	29.9789	11.44	1	9	9	11	1224	138.258	7.66455
P27824	Calnexin OS=Homo sapiens OX=9606 GN=CANX PE=1 SV=2 - [CALX_HUMAN]	29.7516	15.71	1	6	6	9	592	67.5259	4.60205
Q9BUJ2	Heterogeneous nuclear ribonucleoprotein U-like protein 1 OS=Homo sapiens OX=9606 GN=HNRNPUL1 PE=1 SV=2 - [HNRL1_HUMAN]	28.8486	13.43	1	7	7	9	856	95.6793	6.91748
P07355	Annexin A2 OS=Homo sapiens OX=9606 GN=ANXA2 PE=1 SV=2 - [ANXA2_HUMAN]	28.1109	20.94	1	6	6	8	339	38.5798	7.75244
P61978	Heterogeneous nuclear ribonucleoprotein K OS=Homo sapiens OX=9606 GN=HNRNPK PE=1 SV=1 - [HNRPK_HUMAN]	26.564	15.98	1	5	5	7	463	50.9444	5.5415
O60506	Heterogeneous nuclear ribonucleoprotein Q OS=Homo sapiens OX=9606 GN=SYNCRIP PE=1 SV=2 - [HNRPQ_HUMAN]	26.4618	12.84	1	5	5	8	623	69.5596	8.5874
P15880	40S ribosomal protein S2 OS=Homo sapiens OX=9606 GN=RPS2 PE=1 SV=2 - [RS2_HUMAN]	25.9754	31.4	1	7	7	9	293	31.3046	10.2427
P04843	Dolichyl-diphosphooligosaccharide--protein glycosyltransferase subunit 1 OS=Homo sapiens OX=9606 GN=RPN1 PE=1 SV=1 - [RPN1_HUMAN]	25.9101	17.46	1	7	7	9	607	68.5268	6.37939
P40227	T-complex protein 1 subunit zeta OS=Homo sapiens OX=9606 GN=CCT6A PE=1 SV=3 - [TCPZ_HUMAN]	25.7941	21.66	1	7	7	8	531	57.9876	6.68311
P41252	Isoleucine--tRNA ligase, cytoplasmic OS=Homo sapiens OX=9606 GN=IARS PE=1 SV=2 - [SYIC_HUMAN]	25.705	10.14	1	9	9	9	1262	144.406	6.15088
P22695	Cytochrome b-c1 complex subunit 2, mitochondrial OS=Homo sapiens OX=9606 GN=UQCRC2 PE=1 SV=3 - [QCR2_HUMAN]	24.9375	21.19	1	8	8	10	453	48.4129	8.63135
P21796	Voltage-dependent anion-selective channel protein 1 OS=Homo sapiens OX=9606 GN=VDAC1 PE=1 SV=2 - [VDAC1_HUMAN]	24.7119	40.28	1	7	8	11	283	30.7536	8.54346
Q08211	ATP-dependent RNA helicase A OS=Homo sapiens OX=9606 GN=DHX9 PE=1 SV=4 - [DHX9_HUMAN]	23.9129	6.93	1	7	7	8	1270	140.869	6.84424
P05388	60S acidic ribosomal protein P0 OS=Homo sapiens OX=9606 GN=RPLP0 PE=1 SV=1 - [RLA0_HUMAN]	23.5109	34.38	1	7	7	7	317	34.2518	5.97314
P07814	Bifunctional glutamate/proline--tRNA ligase OS=Homo sapiens OX=9606 GN=EPRS PE=1 SV=5 - [SYEP_HUMAN]	23.2808	9.59	1	8	8	9	1512	170.483	7.32764
P30050	60S ribosomal protein L12 OS=Homo sapiens OX=9606 GN=RPL12 PE=1 SV=1 - [RL12_HUMAN]	22.7068	45.45	1	5	5	7	165	17.8075	9.42236
P16615	Sarcoplasmic/endoplasmic reticulum calcium ATPase 2 OS=Homo sapiens OX=9606 GN=ATP2A2 PE=1 SV=1 - [AT2A2_HUMAN]	22.2151	9.31	1	7	7	7	1042	114.683	5.33838
P06733	Alpha-enolase OS=Homo sapiens OX=9606 GN=ENO1 PE=1 SV=2 - [ENOA_HUMAN]	22.1668	26.5	2	7	7	7	434	47.1393	7.38623
P62263	40S ribosomal protein S14 OS=Homo sapiens OX=9606 GN=RPS14 PE=1 SV=3 - [RS14_HUMAN]	21.925	29.14	1	4	4	6	151	16.2625	10.0522
Q15084	Protein disulfide-isomerase A6 OS=Homo sapiens OX=9606 GN=PDIA6 PE=1 SV=1 - [PDIA6_HUMAN]	21.8569	17.73	1	5	5	6	440	48.0913	5.08447
P18124	60S ribosomal protein L7 OS=Homo sapiens OX=9606 GN=RPL7 PE=1 SV=1 - [RL7_HUMAN]	21.4681	27.82	1	5	5	7	248	29.2072	10.6528
P45880	Voltage-dependent anion-selective channel protein 2 OS=Homo sapiens OX=9606 GN=VDAC2 PE=1 SV=2 - [VDAC2_HUMAN]	21.4332	26.53	1	5	5	7	294	31.5465	7.56201
P08195	4F2 cell-surface antigen heavy chain OS=Homo sapiens OX=9606 GN=SLC3A2 PE=1 SV=3 - [4F2_HUMAN]	21.1428	14.76	1	6	6	7	630	67.9517	5.0083
P05387	60S acidic ribosomal protein P2 OS=Homo sapiens OX=9606 GN=RPLP2 PE=1 SV=1 - [RLA2_HUMAN]	20.7098	41.74	1	5	5	6	115	11.6578	4.53857
Q16777	Histone H2A type 2-C OS=Homo sapiens OX=9606 GN=HIST2H2AC PE=1 SV=4 - [H2A2C_HUMAN]	20.5323	44.19	2	3	3	5	129	13.9798	10.9019
P49411	Elongation factor Tu, mitochondrial OS=Homo sapiens OX=9606 GN=TUFM PE=1 SV=2 - [EFTU_HUMAN]	20.3856	26.11	1	7	7	7	452	49.5102	7.60596
Q07021	Complement component 1 Q subcomponent-binding protein, mitochondrial OS=Homo sapiens OX=9606 GN=C1QBP PE=1 SV=1 - [C1QBP_HUMAN]	20.3503	36.88	1	5	5	6	282	31.3426	4.84326
P05141	ADP/ATP translocase 2 OS=Homo sapiens OX=9606 GN=SLC25A5 PE=1 SV=7 - [ADT2_HUMAN]	20.0836	25.84	1	3	7	7	298	32.8312	9.68604
Q9Y4L1	Hypoxia up-regulated protein 1 OS=Homo sapiens OX=9606 GN=HYOU1 PE=1 SV=1 - [HYOU1_HUMAN]	19.8357	6.21	1	4	4	6	999	111.266	5.22412
Q92928	Putative Ras-related protein Rab-1C OS=Homo sapiens OX=9606 GN=RAB1C PE=5 SV=2 - [RAB1C_HUMAN]	19.6201	17.41	8	2	3	6	201	22.003	5.42725
P31943	Heterogeneous nuclear ribonucleoprotein H OS=Homo sapiens OX=9606 GN=HNRNPH1 PE=1 SV=4 - [HNRH1_HUMAN]	19.4201	11.8	1	4	4	6	449	49.1984	6.30322
P35908	Keratin, type II cytoskeletal 2 epidermal OS=Homo sapiens OX=9606 GN=KRT2 PE=1 SV=2 - [K22E_HUMAN]	19.2732	14.08	1	4	5	5	639	65.3932	8.00146
P06703	Protein S100-A6 OS=Homo sapiens OX=9606 GN=S100A6 PE=1 SV=1 - [S10A6_HUMAN]	18.9517	50	1	3	3	5	90	10.1733	5.47803
P39656	Dolichyl-diphosphooligosaccharide--protein glycosyltransferase 48 kDa subunit OS=Homo sapiens OX=9606 GN=DDOST PE=1 SV=4 - [OST48_HUMAN]	18.8343	14.04	1	6	6	7	456	50.769	6.55127
Q14103	Heterogeneous nuclear ribonucleoprotein D0 OS=Homo sapiens OX=9606 GN=HNRNPD PE=1 SV=1 - [HNRPD_HUMAN]	18.8205	14.65	2	5	5	7	355	38.4103	7.81104
P35222	Catenin beta-1 OS=Homo sapiens OX=9606 GN=CTNNB1 PE=1 SV=1 - [CTNB1_HUMAN]	18.7493	7.43	1	4	4	6	781	85.4422	5.85889
P62701	40S ribosomal protein S4, X isoform OS=Homo sapiens OX=9606 GN=RPS4X PE=1 SV=2 - [RS4X_HUMAN]	18.7449	17.87	1	4	4	5	263	29.5791	10.1548
Q12931	Heat shock protein 75 kDa, mitochondrial OS=Homo sapiens OX=9606 GN=TRAP1 PE=1 SV=3 - [TRAP1_HUMAN]	18.5839	14.49	1	5	6	6	704	80.0597	8.20654
Q32P51	Heterogeneous nuclear ribonucleoprotein A1-like 2 OS=Homo sapiens OX=9606 GN=HNRNPA1L2 PE=2 SV=2 - [RA1L2_HUMAN]	18.564	17.81	2	4	4	5	320	34.2043	8.99756
Q92841	Probable ATP-dependent RNA helicase DDX17 OS=Homo sapiens OX=9606 GN=DDX17 PE=1 SV=2 - [DDX17_HUMAN]	18.5361	7.68	1	1	5	6	729	80.222	8.26514
P52272	Heterogeneous nuclear ribonucleoprotein M OS=Homo sapiens OX=9606 GN=HNRNPM PE=1 SV=3 - [HNRPM_HUMAN]	18.3801	13.42	1	7	7	7	730	77.4643	8.70459
Q14498	RNA-binding protein 39 OS=Homo sapiens OX=9606 GN=RBM39 PE=1 SV=2 - [RBM39_HUMAN]	18.2746	13.02	1	5	5	5	530	59.3427	10.0962
P61106	Ras-related protein Rab-14 OS=Homo sapiens OX=9606 GN=RAB14 PE=1 SV=4 - [RAB14_HUMAN]	18.0027	24.19	6	2	3	6	215	23.8819	6.21436
P00338	L-lactate dehydrogenase A chain OS=Homo sapiens OX=9606 GN=LDHA PE=1 SV=2 - [LDHA_HUMAN]	17.855	22.89	2	6	6	6	332	36.6654	8.26514
Q08945	FACT complex subunit SSRP1 OS=Homo sapiens OX=9606 GN=SSRP1 PE=1 SV=1 - [SSRP1_HUMAN]	17.4845	14.1	1	6	6	7	709	81.0244	6.87354
P32969	60S ribosomal protein L9 OS=Homo sapiens OX=9606 GN=RPL9 PE=1 SV=1 - [RL9_HUMAN]	17.2917	27.08	1	4	4	5	192	21.8498	9.94971
P49368	T-complex protein 1 subunit gamma OS=Homo sapiens OX=9606 GN=CCT3 PE=1 SV=4 - [TCPG_HUMAN]	17.2401	13.03	1	5	5	5	545	60.4953	6.49365
P62424	60S ribosomal protein L7a OS=Homo sapiens OX=9606 GN=RPL7A PE=1 SV=2 - [RL7A_HUMAN]	17.0437	22.93	1	6	6	6	266	29.977	10.6089
P04181	Ornithine aminotransferase, mitochondrial OS=Homo sapiens OX=9606 GN=OAT PE=1 SV=1 - [OAT_HUMAN]	16.9963	20.27	1	6	6	8	439	48.5042	7.03467
Q9UM54	Unconventional myosin-VI OS=Homo sapiens OX=9606 GN=MYO6 PE=1 SV=4 - [MYO6_HUMAN]	16.9767	6.03	1	5	5	5	1294	149.596	8.52881
P35613	Basigin OS=Homo sapiens OX=9606 GN=BSG PE=1 SV=2 - [BASI_HUMAN]	16.9574	16.88	1	3	3	4	385	42.1741	5.65576
Q06830	Peroxiredoxin-1 OS=Homo sapiens OX=9606 GN=PRDX1 PE=1 SV=1 - [PRDX1_HUMAN]	16.8218	31.66	1	4	4	5	199	22.0963	8.1333
P62906	60S ribosomal protein L10a OS=Homo sapiens OX=9606 GN=RPL10A PE=1 SV=2 - [RL10A_HUMAN]	16.6917	24.88	1	4	4	5	217	24.8155	9.93506
P12236	ADP/ATP translocase 3 OS=Homo sapiens OX=9606 GN=SLC25A6 PE=1 SV=4 - [ADT3_HUMAN]	16.5826	20.81	1	2	6	6	298	32.8452	9.74463
P39023	60S ribosomal protein L3 OS=Homo sapiens OX=9606 GN=RPL3 PE=1 SV=2 - [RL3_HUMAN]	16.5266	21.34	1	6	6	7	403	46.0798	10.1841
Q9Y277	Voltage-dependent anion-selective channel protein 3 OS=Homo sapiens OX=9606 GN=VDAC3 PE=1 SV=1 - [VDAC3_HUMAN]	16.3448	19.08	1	3	4	5	283	30.6393	8.66064
P55060	Exportin-2 OS=Homo sapiens OX=9606 GN=CSE1L PE=1 SV=3 - [XPO2_HUMAN]	16.1603	8.34	1	6	6	6	971	110.346	5.77002
P61247	40S ribosomal protein S3a OS=Homo sapiens OX=9606 GN=RPS3A PE=1 SV=2 - [RS3A_HUMAN]	16.1339	19.7	1	4	4	6	264	29.9257	9.72998
P54136	Arginine--tRNA ligase, cytoplasmic OS=Homo sapiens OX=9606 GN=RARS PE=1 SV=2 - [SYRC_HUMAN]	16.0674	9.24	1	4	4	5	660	75.3309	6.68311
P04406	Glyceraldehyde-3-phosphate dehydrogenase OS=Homo sapiens OX=9606 GN=GAPDH PE=1 SV=3 - [G3P_HUMAN]	16.0413	17.91	1	4	4	5	335	36.0304	8.45557
P30101	Protein disulfide-isomerase A3 OS=Homo sapiens OX=9606 GN=PDIA3 PE=1 SV=4 - [PDIA3_HUMAN]	15.9064	13.66	1	5	5	5	505	56.7468	6.354
P05023	Sodium/potassium-transporting ATPase subunit alpha-1 OS=Homo sapiens OX=9606 GN=ATP1A1 PE=1 SV=1 - [AT1A1_HUMAN]	15.8428	5.87	1	4	4	4	1023	112.824	5.49072
P62244	40S ribosomal protein S15a OS=Homo sapiens OX=9606 GN=RPS15A PE=1 SV=2 - [RS15A_HUMAN]	15.6394	24.62	1	3	3	4	130	14.83	10.1255
P46777	60S ribosomal protein L5 OS=Homo sapiens OX=9606 GN=RPL5 PE=1 SV=3 - [RL5_HUMAN]	15.5971	17.85	1	4	4	6	297	34.3407	9.71533
P62826	GTP-binding nuclear protein Ran OS=Homo sapiens OX=9606 GN=RAN PE=1 SV=3 - [RAN_HUMAN]	15.4236	22.22	1	4	4	5	216	24.4076	7.48877
P14868	Aspartate--tRNA ligase, cytoplasmic OS=Homo sapiens OX=9606 GN=DARS PE=1 SV=2 - [SYDC_HUMAN]	15.2542	9.58	1	4	4	5	501	57.1	6.55127
O96008	Mitochondrial import receptor subunit TOM40 homolog OS=Homo sapiens OX=9606 GN=TOMM40 PE=1 SV=1 - [TOM40_HUMAN]	15.2518	19.39	1	4	4	5	361	37.8691	7.25439
Q15149	Plectin OS=Homo sapiens OX=9606 GN=PLEC PE=1 SV=3 - [PLEC_HUMAN]	15.0696	2.2	1	4	6	6	4684	531.466	5.96045
P62081	40S ribosomal protein S7 OS=Homo sapiens OX=9606 GN=RPS7 PE=1 SV=1 - [RS7_HUMAN]	15.0541	23.2	1	3	3	5	194	22.1133	10.0962
P46776	60S ribosomal protein L27a OS=Homo sapiens OX=9606 GN=RPL27A PE=1 SV=2 - [RL27A_HUMAN]	14.7835	22.3	1	3	3	5	148	16.551	11.0044
Q9NVI7	ATPase family AAA domain-containing protein 3A OS=Homo sapiens OX=9606 GN=ATAD3A PE=1 SV=2 - [ATD3A_HUMAN]	14.6115	13.72	1	5	5	5	634	71.3247	8.98291
P05386	60S acidic ribosomal protein P1 OS=Homo sapiens OX=9606 GN=RPLP1 PE=1 SV=1 - [RLA1_HUMAN]	14.2809	51.75	1	2	2	3	114	11.5067	4.32275
P27635	60S ribosomal protein L10 OS=Homo sapiens OX=9606 GN=RPL10 PE=1 SV=4 - [RL10_HUMAN]	14.2615	23.83	1	3	3	4	214	24.5879	10.0815
Q13576	Ras GTPase-activating-like protein IQGAP2 OS=Homo sapiens OX=9606 GN=IQGAP2 PE=1 SV=4 - [IQGA2_HUMAN]	14.1316	3.05	1	3	4	4	1575	180.465	5.64307
P46782	40S ribosomal protein S5 OS=Homo sapiens OX=9606 GN=RPS5 PE=1 SV=4 - [RS5_HUMAN]	14.1293	13.73	1	2	2	3	204	22.8621	9.71533
P55884	Eukaryotic translation initiation factor 3 subunit B OS=Homo sapiens OX=9606 GN=EIF3B PE=1 SV=3 - [EIF3B_HUMAN]	14.117	6.39	1	4	4	6	814	92.4238	4.99561
P63104	14-3-3 protein zeta/delta OS=Homo sapiens OX=9606 GN=YWHAZ PE=1 SV=1 - [1433Z_HUMAN]	14.0731	12.24	1	2	2	3	245	27.7277	4.79248
P42167	Lamina-associated polypeptide 2, isoforms beta/gamma OS=Homo sapiens OX=9606 GN=TMPO PE=1 SV=2 - [LAP2B_HUMAN]	14.0537	12.11	2	3	3	4	454	50.6395	9.37842
P51571	Translocon-associated protein subunit delta OS=Homo sapiens OX=9606 GN=SSR4 PE=1 SV=1 - [SSRD_HUMAN]	14.0053	30.64	1	4	4	5	173	18.9866	6.15088
P11166	Solute carrier family 2, facilitated glucose transporter member 1 OS=Homo sapiens OX=9606 GN=SLC2A1 PE=1 SV=2 - [GTR1_HUMAN]	13.6197	6.71	1	3	4	5	492	54.0485	8.71924
P37802	Transgelin-2 OS=Homo sapiens OX=9606 GN=TAGLN2 PE=1 SV=3 - [TAGL2_HUMAN]	13.524	18.59	1	2	2	3	199	22.3772	8.25049
P49327	Fatty acid synthase OS=Homo sapiens OX=9606 GN=FASN PE=1 SV=3 - [FAS_HUMAN]	13.4718	3.46	1	5	5	7	2511	273.254	6.44287
Q15366	Poly(rC)-binding protein 2 OS=Homo sapiens OX=9606 GN=PCBP2 PE=1 SV=1 - [PCBP2_HUMAN]	13.437	17.26	1	3	4	4	365	38.5556	6.78564
P62917	60S ribosomal protein L8 OS=Homo sapiens OX=9606 GN=RPL8 PE=1 SV=2 - [RL8_HUMAN]	13.1037	25.68	1	3	3	5	257	28.0073	11.0337
P25398	40S ribosomal protein S12 OS=Homo sapiens OX=9606 GN=RPS12 PE=1 SV=3 - [RS12_HUMAN]	12.9961	37.88	1	4	4	5	132	14.5055	7.21045
P35268	60S ribosomal protein L22 OS=Homo sapiens OX=9606 GN=RPL22 PE=1 SV=2 - [RL22_HUMAN]	12.9519	30.47	1	2	2	3	128	14.7778	9.18799
P26368	Splicing factor U2AF 65 kDa subunit OS=Homo sapiens OX=9606 GN=U2AF2 PE=1 SV=4 - [U2AF2_HUMAN]	12.8989	13.68	1	4	4	4	475	53.4672	9.08545
P12004	Proliferating cell nuclear antigen OS=Homo sapiens OX=9606 GN=PCNA PE=1 SV=1 - [PCNA_HUMAN]	12.7297	15.71	1	3	3	5	261	28.7503	4.69092
P17980	26S proteasome regulatory subunit 6A OS=Homo sapiens OX=9606 GN=PSMC3 PE=1 SV=3 - [PRS6A_HUMAN]	12.6552	10.02	1	3	3	4	439	49.1725	5.23682
Q01082	Spectrin beta chain, non-erythrocytic 1 OS=Homo sapiens OX=9606 GN=SPTBN1 PE=1 SV=2 - [SPTB2_HUMAN]	12.5985	2.45	1	4	4	6	2364	274.439	5.56689
P19474	E3 ubiquitin-protein ligase TRIM21 OS=Homo sapiens OX=9606 GN=TRIM21 PE=1 SV=1 - [RO52_HUMAN]	12.5212	7.58	1	3	3	4	475	54.1351	6.37939
Q9Y5B9	FACT complex subunit SPT16 OS=Homo sapiens OX=9606 GN=SUPT16H PE=1 SV=1 - [SP16H_HUMAN]	12.4988	3.63	1	3	3	4	1047	119.838	5.65576
P46977	Dolichyl-diphosphooligosaccharide--protein glycosyltransferase subunit STT3A OS=Homo sapiens OX=9606 GN=STT3A PE=1 SV=2 - [STT3A_HUMAN]	12.4498	3.26	1	2	2	4	705	80.4768	8.07471
P55786	Puromycin-sensitive aminopeptidase OS=Homo sapiens OX=9606 GN=NPEPPS PE=1 SV=2 - [PSA_HUMAN]	12.3769	4.79	1	4	4	4	919	103.211	5.71924
P49756	RNA-binding protein 25 OS=Homo sapiens OX=9606 GN=RBM25 PE=1 SV=3 - [RBM25_HUMAN]	12.2275	7.35	1	3	3	3	843	100.124	6.31592
O95433	Activator of 90 kDa heat shock protein ATPase homolog 1 OS=Homo sapiens OX=9606 GN=AHSA1 PE=1 SV=1 - [AHSA1_HUMAN]	12.2227	13.31	1	3	3	5	338	38.2503	5.52881
Q13547	Histone deacetylase 1 OS=Homo sapiens OX=9606 GN=HDAC1 PE=1 SV=1 - [HDAC1_HUMAN]	12.1117	6.43	1	1	2	3	482	55.0677	5.47803
Q15286	Ras-related protein Rab-35 OS=Homo sapiens OX=9606 GN=RAB35 PE=1 SV=1 - [RAB35_HUMAN]	12.0698	12.44	6	1	2	4	201	23.0108	8.29443
P62888	60S ribosomal protein L30 OS=Homo sapiens OX=9606 GN=RPL30 PE=1 SV=2 - [RL30_HUMAN]	11.9672	34.78	1	3	3	3	115	12.7757	9.62744
P00387	NADH-cytochrome b5 reductase 3 OS=Homo sapiens OX=9606 GN=CYB5R3 PE=1 SV=3 - [NB5R3_HUMAN]	11.9586	17.94	1	4	4	4	301	34.2127	7.59131
P02768	Serum albumin OS=Homo sapiens OX=9606 GN=ALB PE=1 SV=2 - [ALBU_HUMAN]	11.9132	4.43	1	2	2	3	609	69.3215	6.27783
P20042	Eukaryotic translation initiation factor 2 subunit 2 OS=Homo sapiens OX=9606 GN=EIF2S2 PE=1 SV=2 - [IF2B_HUMAN]	11.906	9.91	1	3	3	4	333	38.3644	5.79541
P29401	Transketolase OS=Homo sapiens OX=9606 GN=TKT PE=1 SV=3 - [TKT_HUMAN]	11.7756	7.7	1	2	2	3	623	67.8347	7.66455
Q86VP6	Cullin-associated NEDD8-dissociated protein 1 OS=Homo sapiens OX=9606 GN=CAND1 PE=1 SV=2 - [CAND1_HUMAN]	11.6985	4.72	1	4	4	4	1230	136.289	5.78271
P39019	40S ribosomal protein S19 OS=Homo sapiens OX=9606 GN=RPS19 PE=1 SV=2 - [RS19_HUMAN]	11.5219	22.76	1	3	3	4	145	16.0505	10.3159
P26599	Polypyrimidine tract-binding protein 1 OS=Homo sapiens OX=9606 GN=PTBP1 PE=1 SV=1 - [PTBP1_HUMAN]	11.4866	12.43	1	3	3	4	531	57.1856	9.17334
P42704	Leucine-rich PPR motif-containing protein, mitochondrial OS=Homo sapiens OX=9606 GN=LRPPRC PE=1 SV=3 - [LPPRC_HUMAN]	11.4679	2.15	1	2	2	3	1394	157.805	6.12549
Q06210	Glutamine--fructose-6-phosphate aminotransferase [isomerizing] 1 OS=Homo sapiens OX=9606 GN=GFPT1 PE=1 SV=3 - [GFPT1_HUMAN]	11.4376	8.01	1	3	3	4	699	78.7563	7.10791
O14980	Exportin-1 OS=Homo sapiens OX=9606 GN=XPO1 PE=1 SV=1 - [XPO1_HUMAN]	11.4058	6.63	1	5	5	5	1071	123.306	6.06201
P62191	26S proteasome regulatory subunit 4 OS=Homo sapiens OX=9606 GN=PSMC1 PE=1 SV=1 - [PRS4_HUMAN]	11.2027	7.5	1	1	2	3	440	49.1537	6.21436
P11586	C-1-tetrahydrofolate synthase, cytoplasmic OS=Homo sapiens OX=9606 GN=MTHFD1 PE=1 SV=3 - [C1TC_HUMAN]	11.0813	5.03	1	4	4	5	935	101.495	7.29834
P46783	40S ribosomal protein S10 OS=Homo sapiens OX=9606 GN=RPS10 PE=1 SV=1 - [RS10_HUMAN]	11.043	23.03	1	3	3	4	165	18.8859	10.1548
Q15233	Non-POU domain-containing octamer-binding protein OS=Homo sapiens OX=9606 GN=NONO PE=1 SV=4 - [NONO_HUMAN]	11.0061	14.23	1	3	3	4	471	54.1973	8.95361
P51991	Heterogeneous nuclear ribonucleoprotein A3 OS=Homo sapiens OX=9606 GN=HNRNPA3 PE=1 SV=2 - [ROA3_HUMAN]	10.8799	11.11	1	3	3	5	378	39.5706	9.01221
P28799	Granulins OS=Homo sapiens OX=9606 GN=GRN PE=1 SV=2 - [GRN_HUMAN]	10.8538	12.14	1	2	2	3	593	63.4998	6.82959
P26196	Probable ATP-dependent RNA helicase DDX6 OS=Homo sapiens OX=9606 GN=DDX6 PE=1 SV=2 - [DDX6_HUMAN]	10.8433	9.11	1	3	3	4	483	54.3823	8.66064
P08708	40S ribosomal protein S17 OS=Homo sapiens OX=9606 GN=RPS17 PE=1 SV=2 - [RS17_HUMAN]	10.8241	24.44	1	2	2	3	135	15.5404	9.84717
P17987	T-complex protein 1 subunit alpha OS=Homo sapiens OX=9606 GN=TCP1 PE=1 SV=1 - [TCPA_HUMAN]	10.8049	9.71	1	4	4	4	556	60.3056	6.11279
Q13200	26S proteasome non-ATPase regulatory subunit 2 OS=Homo sapiens OX=9606 GN=PSMD2 PE=1 SV=3 - [PSMD2_HUMAN]	10.6671	6.83	1	4	4	5	908	100.136	5.19873
Q9UJS0	Calcium-binding mitochondrial carrier protein Aralar2 OS=Homo sapiens OX=9606 GN=SLC25A13 PE=1 SV=2 - [CMC2_HUMAN]	10.6255	4	1	2	2	3	675	74.1286	8.6167
O43809	Cleavage and polyadenylation specificity factor subunit 5 OS=Homo sapiens OX=9606 GN=NUDT21 PE=1 SV=1 - [CPSF5_HUMAN]	10.6147	24.23	1	3	3	3	227	26.2107	8.82178
P26641	Elongation factor 1-gamma OS=Homo sapiens OX=9606 GN=EEF1G PE=1 SV=3 - [EF1G_HUMAN]	10.6076	8.47	1	3	3	3	437	50.0871	6.66846
P61353	60S ribosomal protein L27 OS=Homo sapiens OX=9606 GN=RPL27 PE=1 SV=2 - [RL27_HUMAN]	10.473	22.06	1	2	2	3	136	15.7877	10.5649
Q92769	Histone deacetylase 2 OS=Homo sapiens OX=9606 GN=HDAC2 PE=1 SV=2 - [HDAC2_HUMAN]	10.4162	10.04	1	2	3	4	488	55.3288	5.90967
P62750	60S ribosomal protein L23a OS=Homo sapiens OX=9606 GN=RPL23A PE=1 SV=1 - [RL23A_HUMAN]	10.3988	20.51	1	4	4	5	156	17.6841	10.4478
Q15365	Poly(rC)-binding protein 1 OS=Homo sapiens OX=9606 GN=PCBP1 PE=1 SV=2 - [PCBP1_HUMAN]	10.3658	16.57	1	2	3	3	356	37.4739	7.09326
P67809	Nuclease-sensitive element-binding protein 1 OS=Homo sapiens OX=9606 GN=YBX1 PE=1 SV=3 - [YBOX1_HUMAN]	10.3381	9.88	3	2	2	3	324	35.9027	9.87646
P62249	40S ribosomal protein S16 OS=Homo sapiens OX=9606 GN=RPS16 PE=1 SV=2 - [RS16_HUMAN]	10.2494	30.14	1	4	4	4	146	16.435	10.2134
P35232	Prohibitin OS=Homo sapiens OX=9606 GN=PHB PE=1 SV=1 - [PHB_HUMAN]	10.2088	21.69	1	3	3	4	272	29.7859	5.75732
P10620	Microsomal glutathione S-transferase 1 OS=Homo sapiens OX=9606 GN=MGST1 PE=1 SV=1 - [MGST1_HUMAN]	10.1834	9.03	1	2	2	3	155	17.5872	9.39307
P51149	Ras-related protein Rab-7a OS=Homo sapiens OX=9606 GN=RAB7A PE=1 SV=1 - [RAB7A_HUMAN]	10.173	11.59	1	2	2	3	207	23.4748	6.69775
Q9H9B4	Sideroflexin-1 OS=Homo sapiens OX=9606 GN=SFXN1 PE=1 SV=4 - [SFXN1_HUMAN]	10.1332	10.25	2	3	3	3	322	35.5963	9.0708
Q9UMS4	Pre-mRNA-processing factor 19 OS=Homo sapiens OX=9606 GN=PRPF19 PE=1 SV=1 - [PRP19_HUMAN]	10.1094	11.31	1	3	3	3	504	55.1463	6.60986
Q01130	Serine/arginine-rich splicing factor 2 OS=Homo sapiens OX=9606 GN=SRSF2 PE=1 SV=4 - [SRSF2_HUMAN]	10.0886	7.69	1	1	1	2	221	25.4612	11.854
P16403	Histone H1.2 OS=Homo sapiens OX=9606 GN=HIST1H1C PE=1 SV=2 - [H12_HUMAN]	10.047	10.33	3	3	3	3	213	21.3517	10.9312
P41091	Eukaryotic translation initiation factor 2 subunit 3 OS=Homo sapiens OX=9606 GN=EIF2S3 PE=1 SV=3 - [IF2G_HUMAN]	9.9723	12.29	1	3	3	3	472	51.0772	8.39697
Q00341	Vigilin OS=Homo sapiens OX=9606 GN=HDLBP PE=1 SV=2 - [VIGLN_HUMAN]	9.96915	5.44	1	5	5	5	1268	141.368	6.87354
P46781	40S ribosomal protein S9 OS=Homo sapiens OX=9606 GN=RPS9 PE=1 SV=3 - [RS9_HUMAN]	9.93685	14.95	1	4	4	4	194	22.5776	10.6528
Q13813	Spectrin alpha chain, non-erythrocytic 1 OS=Homo sapiens OX=9606 GN=SPTAN1 PE=1 SV=3 - [SPTN1_HUMAN]	9.89374	1.98	1	3	3	5	2472	284.364	5.35107
P63241	Eukaryotic translation initiation factor 5A-1 OS=Homo sapiens OX=9606 GN=EIF5A PE=1 SV=2 - [IF5A1_HUMAN]	9.86863	15.58	2	1	1	2	154	16.8214	5.23682
P22626	Heterogeneous nuclear ribonucleoproteins A2/B1 OS=Homo sapiens OX=9606 GN=HNRNPA2B1 PE=1 SV=2 - [ROA2_HUMAN]	9.82836	19.55	1	3	3	3	353	37.4067	8.95361
P10599	Thioredoxin OS=Homo sapiens OX=9606 GN=TXN PE=1 SV=3 - [THIO_HUMAN]	9.75474	22.86	1	2	2	3	105	11.7297	4.91943
Q13155	Aminoacyl tRNA synthase complex-interacting multifunctional protein 2 OS=Homo sapiens OX=9606 GN=AIMP2 PE=1 SV=2 - [AIMP2_HUMAN]	9.70616	18.13	1	3	3	4	320	35.3263	8.22119
P48643	T-complex protein 1 subunit epsilon OS=Homo sapiens OX=9606 GN=CCT5 PE=1 SV=1 - [TCPE_HUMAN]	9.6764	10.91	1	3	3	3	541	59.6328	5.65576
O75964	ATP synthase subunit g, mitochondrial OS=Homo sapiens OX=9606 GN=ATP5L PE=1 SV=3 - [ATP5L_HUMAN]	9.67596	35.92	1	3	3	4	103	11.4212	9.64209
Q96PK6	RNA-binding protein 14 OS=Homo sapiens OX=9606 GN=RBM14 PE=1 SV=2 - [RBM14_HUMAN]	9.6672	6.43	1	3	3	3	669	69.4489	9.67139
P08865	40S ribosomal protein SA OS=Homo sapiens OX=9606 GN=RPSA PE=1 SV=4 - [RSSA_HUMAN]	9.6013	14.92	1	2	2	3	295	32.8334	4.86865
Q9P2J5	Leucine--tRNA ligase, cytoplasmic OS=Homo sapiens OX=9606 GN=LARS PE=1 SV=2 - [SYLC_HUMAN]	9.58496	1.7	1	2	2	4	1176	134.379	7.29834
P26373	60S ribosomal protein L13 OS=Homo sapiens OX=9606 GN=RPL13 PE=1 SV=4 - [RL13_HUMAN]	9.40868	15.64	1	4	4	5	211	24.2465	11.6489
Q14247	Src substrate cortactin OS=Homo sapiens OX=9606 GN=CTTN PE=1 SV=2 - [SRC8_HUMAN]	9.37975	4.91	1	2	2	3	550	61.5485	5.40186
P35998	26S proteasome regulatory subunit 7 OS=Homo sapiens OX=9606 GN=PSMC2 PE=1 SV=3 - [PRS7_HUMAN]	9.37266	10.39	1	4	4	4	433	48.6031	5.94775
P54886	Delta-1-pyrroline-5-carboxylate synthase OS=Homo sapiens OX=9606 GN=ALDH18A1 PE=1 SV=2 - [P5CS_HUMAN]	9.33383	2.89	1	1	1	2	795	87.2475	7.12256
P62841	40S ribosomal protein S15 OS=Homo sapiens OX=9606 GN=RPS15 PE=1 SV=2 - [RS15_HUMAN]	9.24005	15.17	1	1	1	2	145	17.0292	10.3892
P62829	60S ribosomal protein L23 OS=Homo sapiens OX=9606 GN=RPL23 PE=1 SV=1 - [RL23_HUMAN]	9.12155	25	1	2	2	2	140	14.8561	10.5063
O76021	Ribosomal L1 domain-containing protein 1 OS=Homo sapiens OX=9606 GN=RSL1D1 PE=1 SV=3 - [RL1D1_HUMAN]	8.94451	5.1	1	2	2	3	490	54.9389	10.1255
Q9BQG0	Myb-binding protein 1A OS=Homo sapiens OX=9606 GN=MYBBP1A PE=1 SV=2 - [MBB1A_HUMAN]	8.92458	4.74	1	4	4	4	1328	148.762	9.27588
P47755	F-actin-capping protein subunit alpha-2 OS=Homo sapiens OX=9606 GN=CAPZA2 PE=1 SV=3 - [CAZA2_HUMAN]	8.9065	16.43	1	2	3	3	286	32.9286	5.84619
A6NIZ1	Ras-related protein Rap-1b-like protein OS=Homo sapiens OX=9606 PE=2 SV=1 - [RP1BL_HUMAN]	8.88475	6.52	3	1	1	2	184	20.9116	5.47803
P56192	Methionine--tRNA ligase, cytoplasmic OS=Homo sapiens OX=9606 GN=MARS PE=1 SV=2 - [SYMC_HUMAN]	8.82611	5.44	1	3	3	4	900	101.052	6.16357
Q04637	Eukaryotic translation initiation factor 4 gamma 1 OS=Homo sapiens OX=9606 GN=EIF4G1 PE=1 SV=4 - [IF4G1_HUMAN]	8.77994	3.5	1	3	3	4	1599	175.382	5.32568
P69905	Hemoglobin subunit alpha OS=Homo sapiens OX=9606 GN=HBA1 PE=1 SV=2 - [HBA_HUMAN]	8.65641	10.56	1	1	1	2	142	15.2479	8.67529
Q16630	Cleavage and polyadenylation specificity factor subunit 6 OS=Homo sapiens OX=9606 GN=CPSF6 PE=1 SV=2 - [CPSF6_HUMAN]	8.64682	9.98	1	3	3	3	551	59.1734	7.15186
P09429	High mobility group protein B1 OS=Homo sapiens OX=9606 GN=HMGB1 PE=1 SV=3 - [HMGB1_HUMAN]	8.62315	21.86	1	3	3	3	215	24.8782	5.74463
Q16891	MICOS complex subunit MIC60 OS=Homo sapiens OX=9606 GN=IMMT PE=1 SV=1 - [MIC60_HUMAN]	8.49627	6.46	1	3	3	4	758	83.6264	6.48096
P11387	DNA topoisomerase 1 OS=Homo sapiens OX=9606 GN=TOP1 PE=1 SV=2 - [TOP1_HUMAN]	8.47804	3.4	1	2	2	3	765	90.6689	9.30518
Q9BZL6	Serine/threonine-protein kinase D2 OS=Homo sapiens OX=9606 GN=PRKD2 PE=1 SV=3 - [KPCD2_HUMAN]	8.30653	6.15	1	3	3	4	878	96.6607	6.84424
Q8N6L1	Keratinocyte-associated protein 2 OS=Homo sapiens OX=9606 GN=KRTCAP2 PE=1 SV=2 - [KTAP2_HUMAN]	8.19674	12.5	1	1	1	2	136	14.6689	9.61279
P05026	Sodium/potassium-transporting ATPase subunit beta-1 OS=Homo sapiens OX=9606 GN=ATP1B1 PE=1 SV=1 - [AT1B1_HUMAN]	8.18843	7.92	1	2	2	3	303	35.0389	8.52881
P53618	Coatomer subunit beta OS=Homo sapiens OX=9606 GN=COPB1 PE=1 SV=3 - [COPB_HUMAN]	8.14451	3.46	1	2	2	2	953	107.074	6.04932
Q01813	ATP-dependent 6-phosphofructokinase, platelet type OS=Homo sapiens OX=9606 GN=PFKP PE=1 SV=2 - [PFKAP_HUMAN]	8.00106	4.85	1	2	2	2	784	85.5415	7.54736
O60701	UDP-glucose 6-dehydrogenase OS=Homo sapiens OX=9606 GN=UGDH PE=1 SV=1 - [UGDH_HUMAN]	7.90915	8.3	1	2	2	2	494	54.9893	7.12256
P63173	60S ribosomal protein L38 OS=Homo sapiens OX=9606 GN=RPL38 PE=1 SV=2 - [RL38_HUMAN]	7.75892	18.57	1	1	1	2	70	8.21273	10.0962
Q96N66	Lysophospholipid acyltransferase 7 OS=Homo sapiens OX=9606 GN=MBOAT7 PE=1 SV=2 - [MBOA7_HUMAN]	7.7514	2.54	1	1	1	2	472	52.7303	8.96826
P62753	40S ribosomal protein S6 OS=Homo sapiens OX=9606 GN=RPS6 PE=1 SV=1 - [RS6_HUMAN]	7.64108	10.84	1	2	2	2	249	28.663	10.8433
P62316	Small nuclear ribonucleoprotein Sm D2 OS=Homo sapiens OX=9606 GN=SNRPD2 PE=1 SV=1 - [SMD2_HUMAN]	7.63513	23.73	1	2	2	3	118	13.5182	9.90576
Q02543	60S ribosomal protein L18a OS=Homo sapiens OX=9606 GN=RPL18A PE=1 SV=2 - [RL18A_HUMAN]	7.41601	7.95	1	1	1	2	176	20.7489	10.7114
Q12905	Interleukin enhancer-binding factor 2 OS=Homo sapiens OX=9606 GN=ILF2 PE=1 SV=2 - [ILF2_HUMAN]	7.36178	9.23	1	2	2	2	390	43.0352	5.26221
P24390	ER lumen protein-retaining receptor 1 OS=Homo sapiens OX=9606 GN=KDELR1 PE=1 SV=1 - [ERD21_HUMAN]	7.29175	8.96	1	1	1	2	212	24.526	8.6167
P15559	NAD(P)H dehydrogenase [quinone] 1 OS=Homo sapiens OX=9606 GN=NQO1 PE=1 SV=1 - [NQO1_HUMAN]	7.28896	6.57	1	1	1	2	274	30.848	8.88037
P61313	60S ribosomal protein L15 OS=Homo sapiens OX=9606 GN=RPL15 PE=1 SV=2 - [RL15_HUMAN]	7.2229	12.75	1	2	2	2	204	24.1311	11.6196
P62913	60S ribosomal protein L11 OS=Homo sapiens OX=9606 GN=RPL11 PE=1 SV=2 - [RL11_HUMAN]	7.21596	12.92	1	2	2	2	178	20.2396	9.59814
P09382	Galectin-1 OS=Homo sapiens OX=9606 GN=LGALS1 PE=1 SV=2 - [LEG1_HUMAN]	7.04059	20.74	1	2	2	3	135	14.7062	5.50342
P62277	40S ribosomal protein S13 OS=Homo sapiens OX=9606 GN=RPS13 PE=1 SV=2 - [RS13_HUMAN]	7.03892	24.5	1	3	3	4	151	17.2117	10.5356
O60814	Histone H2B type 1-K OS=Homo sapiens OX=9606 GN=HIST1H2BK PE=1 SV=3 - [H2B1K_HUMAN]	7.03788	19.05	14	2	2	2	126	13.8816	10.3159
O00483	Cytochrome c oxidase subunit NDUFA4 OS=Homo sapiens OX=9606 GN=NDUFA4 PE=1 SV=1 - [NDUA4_HUMAN]	6.81904	14.81	1	1	1	2	81	9.36391	9.37842
P31949	Protein S100-A11 OS=Homo sapiens OX=9606 GN=S100A11 PE=1 SV=2 - [S10AB_HUMAN]	6.81615	45.71	1	2	2	2	105	11.7328	7.12256
P22102	Trifunctional purine biosynthetic protein adenosine-3 OS=Homo sapiens OX=9606 GN=GART PE=1 SV=1 - [PUR2_HUMAN]	6.76641	4.46	1	2	2	3	1010	107.699	6.69775
P29692	Elongation factor 1-delta OS=Homo sapiens OX=9606 GN=EEF1D PE=1 SV=5 - [EF1D_HUMAN]	6.67189	8.54	1	2	2	2	281	31.1028	5.0083
P01594	Immunoglobulin kappa variable 1-33 OS=Homo sapiens OX=9606 GN=IGKV1-33 PE=1 SV=2 - [KV133_HUMAN]	6.59768	13.68	1	1	1	2	117	12.8403	4.77979
O14880	Microsomal glutathione S-transferase 3 OS=Homo sapiens OX=9606 GN=MGST3 PE=1 SV=1 - [MGST3_HUMAN]	6.57721	23.68	1	2	2	2	152	16.5056	9.37842
Q8WUM4	Programmed cell death 6-interacting protein OS=Homo sapiens OX=9606 GN=PDCD6IP PE=1 SV=1 - [PDC6I_HUMAN]	6.538	2.88	1	2	2	2	868	95.9631	6.52197
O00148	ATP-dependent RNA helicase DDX39A OS=Homo sapiens OX=9606 GN=DDX39A PE=1 SV=2 - [DX39A_HUMAN]	6.5336	5.62	2	2	2	2	427	49.098	5.68115
A0A075B6S2	Immunoglobulin kappa variable 2D-29 OS=Homo sapiens OX=9606 GN=IGKV2D-29 PE=3 SV=1 - [KVD29_HUMAN]	6.46057	19.17	3	3	3	4	120	13.1347	7.12256
P61158	Actin-related protein 3 OS=Homo sapiens OX=9606 GN=ACTR3 PE=1 SV=3 - [ARP3_HUMAN]	6.44501	3.35	1	1	1	2	418	47.341	5.88428
Q9HCE1	Putative helicase MOV-10 OS=Homo sapiens OX=9606 GN=MOV10 PE=1 SV=2 - [MOV10_HUMAN]	6.43774	1.89	1	1	1	2	1003	113.599	8.82178
P07195	L-lactate dehydrogenase B chain OS=Homo sapiens OX=9606 GN=LDHB PE=1 SV=2 - [LDHB_HUMAN]	6.4207	3.29	1	1	1	2	334	36.6151	6.04932
P55011	Solute carrier family 12 member 2 OS=Homo sapiens OX=9606 GN=SLC12A2 PE=1 SV=1 - [S12A2_HUMAN]	6.40828	4.54	1	3	3	4	1212	131.364	6.40479
Q8IYB3	Serine/arginine repetitive matrix protein 1 OS=Homo sapiens OX=9606 GN=SRRM1 PE=1 SV=2 - [SRRM1_HUMAN]	6.3912	2.77	1	1	1	2	904	102.274	11.8394
Q92621	Nuclear pore complex protein Nup205 OS=Homo sapiens OX=9606 GN=NUP205 PE=1 SV=3 - [NU205_HUMAN]	6.34368	1.59	1	2	2	2	2012	227.776	6.18896
Q86V81	THO complex subunit 4 OS=Homo sapiens OX=9606 GN=ALYREF PE=1 SV=3 - [THOC4_HUMAN]	6.28471	18.29	1	2	2	2	257	26.8716	11.1509
A0A0C4DH67	Immunoglobulin kappa variable 1-8 OS=Homo sapiens OX=9606 GN=IGKV1-8 PE=3 SV=1 - [KV108_HUMAN]	6.2107	13.91	3	1	1	2	115	12.5292	9.01221
Q92499	ATP-dependent RNA helicase DDX1 OS=Homo sapiens OX=9606 GN=DDX1 PE=1 SV=2 - [DDX1_HUMAN]	6.18941	2.43	1	1	1	2	740	82.3798	7.2251
Q9UDY2	Tight junction protein ZO-2 OS=Homo sapiens OX=9606 GN=TJP2 PE=1 SV=2 - [ZO2_HUMAN]	6.134	3.61	1	3	3	3	1190	133.876	7.40088
P84103	Serine/arginine-rich splicing factor 3 OS=Homo sapiens OX=9606 GN=SRSF3 PE=1 SV=1 - [SRSF3_HUMAN]	6.1276	14.02	1	2	2	2	164	19.3179	11.6489
Q00325	Phosphate carrier protein, mitochondrial OS=Homo sapiens OX=9606 GN=SLC25A3 PE=1 SV=2 - [MPCP_HUMAN]	6.1236	6.08	1	2	2	2	362	40.0687	9.37842
O95292	Vesicle-associated membrane protein-associated protein B/C OS=Homo sapiens OX=9606 GN=VAPB PE=1 SV=3 - [VAPB_HUMAN]	6.11266	10.7	1	2	2	2	243	27.2111	7.29834
Q8WUH6	Transmembrane protein 263 OS=Homo sapiens OX=9606 GN=TMEM263 PE=1 SV=1 - [TM263_HUMAN]	6.05104	17.24	1	1	1	1	116	11.7411	9.31982
P83731	60S ribosomal protein L24 OS=Homo sapiens OX=9606 GN=RPL24 PE=1 SV=1 - [RL24_HUMAN]	6.03412	13.38	1	2	2	2	157	17.7679	11.2534
Q99832	T-complex protein 1 subunit eta OS=Homo sapiens OX=9606 GN=CCT7 PE=1 SV=2 - [TCPH_HUMAN]	6.01595	5.71	1	2	2	2	543	59.3289	7.6499
Q9UJZ1	Stomatin-like protein 2, mitochondrial OS=Homo sapiens OX=9606 GN=STOML2 PE=1 SV=1 - [STML2_HUMAN]	6.00301	4.78	1	1	1	1	356	38.5102	7.38623
P43490	Nicotinamide phosphoribosyltransferase OS=Homo sapiens OX=9606 GN=NAMPT PE=1 SV=1 - [NAMPT_HUMAN]	5.97669	14.26	1	4	4	4	491	55.4866	7.15186
Q07065	Cytoskeleton-associated protein 4 OS=Homo sapiens OX=9606 GN=CKAP4 PE=1 SV=2 - [CKAP4_HUMAN]	5.96437	4.82	1	2	2	2	602	65.9827	5.92236
Q12906	Interleukin enhancer-binding factor 3 OS=Homo sapiens OX=9606 GN=ILF3 PE=1 SV=3 - [ILF3_HUMAN]	5.95373	2.57	1	2	2	2	894	95.2791	8.76318
A0M8Q6	Immunoglobulin lambda constant 7 OS=Homo sapiens OX=9606 GN=IGLC7 PE=1 SV=3 - [IGLC7_HUMAN]	5.93869	14.15	7	1	1	2	106	11.2466	8.29443
O43242	26S proteasome non-ATPase regulatory subunit 3 OS=Homo sapiens OX=9606 GN=PSMD3 PE=1 SV=2 - [PSMD3_HUMAN]	5.92902	4.68	1	2	2	2	534	60.9395	8.44092
P07954	Fumarate hydratase, mitochondrial OS=Homo sapiens OX=9606 GN=FH PE=1 SV=3 - [FUMH_HUMAN]	5.9206	8.04	1	2	2	2	510	54.6022	8.76318
Q9Y383	Putative RNA-binding protein Luc7-like 2 OS=Homo sapiens OX=9606 GN=LUC7L2 PE=1 SV=2 - [LC7L2_HUMAN]	5.91772	4.08	1	1	1	2	392	46.4856	10.0083
Q7L0Y3	tRNA methyltransferase 10 homolog C OS=Homo sapiens OX=9606 GN=TRMT10C PE=1 SV=2 - [TM10C_HUMAN]	5.84001	5.96	1	1	1	2	403	47.3166	9.36377
P62269	40S ribosomal protein S18 OS=Homo sapiens OX=9606 GN=RPS18 PE=1 SV=3 - [RS18_HUMAN]	5.83858	11.18	1	2	2	2	152	17.7079	10.9897
O14579	Coatomer subunit epsilon OS=Homo sapiens OX=9606 GN=COPE PE=1 SV=3 - [COPE_HUMAN]	5.83559	6.49	1	1	1	2	308	34.4603	5.12256
P62847	40S ribosomal protein S24 OS=Homo sapiens OX=9606 GN=RPS24 PE=1 SV=1 - [RS24_HUMAN]	5.81432	17.29	1	2	2	2	133	15.4134	10.7847
P60866	40S ribosomal protein S20 OS=Homo sapiens OX=9606 GN=RPS20 PE=1 SV=1 - [RS20_HUMAN]	5.78632	10.08	1	1	1	2	119	13.3643	9.93506
P62195	26S proteasome regulatory subunit 8 OS=Homo sapiens OX=9606 GN=PSMC5 PE=1 SV=1 - [PRS8_HUMAN]	5.74076	7.64	1	1	2	2	406	45.5971	7.54736
Q13151	Heterogeneous nuclear ribonucleoprotein A0 OS=Homo sapiens OX=9606 GN=HNRNPA0 PE=1 SV=1 - [ROA0_HUMAN]	5.73072	16.72	1	3	3	3	305	30.8218	9.29053
P07477	Trypsin-1 OS=Homo sapiens OX=9606 GN=PRSS1 PE=1 SV=1 - [TRY1_HUMAN]	5.72431	8.1	3	1	1	2	247	26.5411	6.50732
P62937	Peptidyl-prolyl cis-trans isomerase A OS=Homo sapiens OX=9606 GN=PPIA PE=1 SV=2 - [PPIA_HUMAN]	5.72005	6.67	1	1	1	2	165	18.0009	7.81104
O95573	Long-chain-fatty-acid--CoA ligase 3 OS=Homo sapiens OX=9606 GN=ACSL3 PE=1 SV=3 - [ACSL3_HUMAN]	5.719	3.61	1	2	2	2	720	80.3683	8.38232
P20339	Ras-related protein Rab-5A OS=Homo sapiens OX=9606 GN=RAB5A PE=1 SV=2 - [RAB5A_HUMAN]	5.70566	10.23	3	2	2	2	215	23.6438	8.14795
P40429	60S ribosomal protein L13a OS=Homo sapiens OX=9606 GN=RPL13A PE=1 SV=2 - [RL13A_HUMAN]	5.66827	14.29	1	3	3	3	203	23.5624	10.9312
P48444	Coatomer subunit delta OS=Homo sapiens OX=9606 GN=ARCN1 PE=1 SV=1 - [COPD_HUMAN]	5.66027	4.7	1	2	2	2	511	57.1741	6.21436
Q08J23	tRNA (cytosine(34)-C(5))-methyltransferase OS=Homo sapiens OX=9606 GN=NSUN2 PE=1 SV=2 - [NSUN2_HUMAN]	5.65286	3.52	1	2	2	2	767	86.4158	6.771
P46778	60S ribosomal protein L21 OS=Homo sapiens OX=9606 GN=RPL21 PE=1 SV=2 - [RL21_HUMAN]	5.62691	9.38	1	1	1	2	160	18.5531	10.4917
Q99733	Nucleosome assembly protein 1-like 4 OS=Homo sapiens OX=9606 GN=NAP1L4 PE=1 SV=1 - [NP1L4_HUMAN]	5.59765	4.53	1	1	1	2	375	42.7969	4.69092
Q9Y3U8	60S ribosomal protein L36 OS=Homo sapiens OX=9606 GN=RPL36 PE=1 SV=3 - [RL36_HUMAN]	5.56556	20	1	2	2	2	105	12.2459	11.5903
Q9NZ01	Very-long-chain enoyl-CoA reductase OS=Homo sapiens OX=9606 GN=TECR PE=1 SV=1 - [TECR_HUMAN]	5.56314	6.82	1	2	2	2	308	36.0108	9.45166
P11217	Glycogen phosphorylase, muscle form OS=Homo sapiens OX=9606 GN=PYGM PE=1 SV=6 - [PYGM_HUMAN]	5.51863	1.9	2	1	1	2	842	97.0306	7.03467
P23246	Splicing factor, proline- and glutamine-rich OS=Homo sapiens OX=9606 GN=SFPQ PE=1 SV=2 - [SFPQ_HUMAN]	5.47641	3.96	1	2	2	2	707	76.1016	9.43701
Q9NR30	Nucleolar RNA helicase 2 OS=Homo sapiens OX=9606 GN=DDX21 PE=1 SV=5 - [DDX21_HUMAN]	5.43752	2.81	1	2	2	2	783	87.2904	9.27588
P52907	F-actin-capping protein subunit alpha-1 OS=Homo sapiens OX=9606 GN=CAPZA1 PE=1 SV=3 - [CAZA1_HUMAN]	5.35934	15.73	1	2	3	3	286	32.9023	5.69385
P06396	Gelsolin OS=Homo sapiens OX=9606 GN=GSN PE=1 SV=1 - [GELS_HUMAN]	5.34551	4.48	1	2	2	2	782	85.6442	6.27783
Q9H0S4	Probable ATP-dependent RNA helicase DDX47 OS=Homo sapiens OX=9606 GN=DDX47 PE=1 SV=1 - [DDX47_HUMAN]	5.33832	5.49	1	2	2	2	455	50.6147	9.1001
P62280	40S ribosomal protein S11 OS=Homo sapiens OX=9606 GN=RPS11 PE=1 SV=3 - [RS11_HUMAN]	5.30293	17.72	1	2	2	3	158	18.419	10.3013
P62333	26S proteasome regulatory subunit 10B OS=Homo sapiens OX=9606 GN=PSMC6 PE=1 SV=1 - [PRS10_HUMAN]	5.25218	5.91	1	2	2	2	389	44.1451	7.48877
Q8IVT2	Mitotic interactor and substrate of PLK1 OS=Homo sapiens OX=9606 GN=MISP PE=1 SV=1 - [MISP_HUMAN]	5.2184	3.98	1	2	2	2	679	75.311	6.82959
P84098	60S ribosomal protein L19 OS=Homo sapiens OX=9606 GN=RPL19 PE=1 SV=1 - [RL19_HUMAN]	5.21784	8.67	1	1	1	1	196	23.4512	11.4731
P05556	Integrin beta-1 OS=Homo sapiens OX=9606 GN=ITGB1 PE=1 SV=2 - [ITB1_HUMAN]	5.14416	2.13	1	1	1	2	798	88.357	5.38916
Q86UP2	Kinectin OS=Homo sapiens OX=9606 GN=KTN1 PE=1 SV=1 - [KTN1_HUMAN]	5.13487	1.84	1	2	2	2	1357	156.179	5.64307
P49736	DNA replication licensing factor MCM2 OS=Homo sapiens OX=9606 GN=MCM2 PE=1 SV=4 - [MCM2_HUMAN]	5.13417	3.76	1	2	2	2	904	101.832	5.51611
P47756	F-actin-capping protein subunit beta OS=Homo sapiens OX=9606 GN=CAPZB PE=1 SV=4 - [CAPZB_HUMAN]	5.08748	16.25	1	2	2	2	277	31.3308	5.59229
O43390	Heterogeneous nuclear ribonucleoprotein R OS=Homo sapiens OX=9606 GN=HNRNPR PE=1 SV=1 - [HNRPR_HUMAN]	5.07593	2.21	1	1	1	2	633	70.8993	8.1333
Q9UIJ7	GTP:AMP phosphotransferase AK3, mitochondrial OS=Homo sapiens OX=9606 GN=AK3 PE=1 SV=4 - [KAD3_HUMAN]	5.04843	6.61	1	1	1	2	227	25.5495	9.15869
Q14739	Lamin-B receptor OS=Homo sapiens OX=9606 GN=LBR PE=1 SV=2 - [LBR_HUMAN]	5.04801	4.88	1	2	2	2	615	70.658	9.36377
O00116	Alkyldihydroxyacetonephosphate synthase, peroxisomal OS=Homo sapiens OX=9606 GN=AGPS PE=1 SV=1 - [ADAS_HUMAN]	5.04108	5.17	1	2	2	3	658	72.8658	7.34229
P15924	Desmoplakin OS=Homo sapiens OX=9606 GN=DSP PE=1 SV=3 - [DESP_HUMAN]	5.02038	1.15	1	2	2	2	2871	331.569	6.81494
Q99439	Calponin-2 OS=Homo sapiens OX=9606 GN=CNN2 PE=1 SV=4 - [CNN2_HUMAN]	4.97584	8.74	1	2	2	2	309	33.6753	7.32764
P16422	Epithelial cell adhesion molecule OS=Homo sapiens OX=9606 GN=EPCAM PE=1 SV=2 - [EPCAM_HUMAN]	4.94585	7.96	1	1	1	2	314	34.9097	7.45947
P61604	10 kDa heat shock protein, mitochondrial OS=Homo sapiens OX=9606 GN=HSPE1 PE=1 SV=2 - [CH10_HUMAN]	4.90925	25.49	1	2	2	2	102	10.9249	8.92432
O00303	Eukaryotic translation initiation factor 3 subunit F OS=Homo sapiens OX=9606 GN=EIF3F PE=1 SV=1 - [EIF3F_HUMAN]	4.86327	5.32	1	1	1	1	357	37.5402	5.45264
P04792	Heat shock protein beta-1 OS=Homo sapiens OX=9606 GN=HSPB1 PE=1 SV=2 - [HSPB1_HUMAN]	4.7369	11.71	1	2	2	2	205	22.7685	6.40479
P08574	Cytochrome c1, heme protein, mitochondrial OS=Homo sapiens OX=9606 GN=CYC1 PE=1 SV=3 - [CY1_HUMAN]	4.53277	7.38	1	1	1	1	325	35.399	8.99756
P54803	Galactocerebrosidase OS=Homo sapiens OX=9606 GN=GALC PE=1 SV=3 - [GALC_HUMAN]	4.47984	2.34	1	1	1	1	685	77.0147	6.63916
Q07020	60S ribosomal protein L18 OS=Homo sapiens OX=9606 GN=RPL18 PE=1 SV=2 - [RL18_HUMAN]	4.39564	6.91	1	1	1	1	188	21.6211	11.7222
P16401	Histone H1.5 OS=Homo sapiens OX=9606 GN=HIST1H1B PE=1 SV=3 - [H15_HUMAN]	4.33344	5.75	1	1	1	1	226	22.5665	10.9165
P50914	60S ribosomal protein L14 OS=Homo sapiens OX=9606 GN=RPL14 PE=1 SV=4 - [RL14_HUMAN]	4.2871	5.58	1	1	1	1	215	23.417	10.9312
Q96CS3	FAS-associated factor 2 OS=Homo sapiens OX=9606 GN=FAF2 PE=1 SV=2 - [FAF2_HUMAN]	4.28344	4.04	1	1	1	1	445	52.5905	5.61768
Q9ULV4	Coronin-1C OS=Homo sapiens OX=9606 GN=CORO1C PE=1 SV=1 - [COR1C_HUMAN]	4.25156	6.12	1	1	1	1	474	53.2151	7.07861
Q13765	Nascent polypeptide-associated complex subunit alpha OS=Homo sapiens OX=9606 GN=NACA PE=1 SV=1 - [NACA_HUMAN]	4.22198	6.98	2	1	1	1	215	23.3697	4.56396
Q9Y2R5	28S ribosomal protein S17, mitochondrial OS=Homo sapiens OX=9606 GN=MRPS17 PE=1 SV=1 - [RT17_HUMAN]	4.21653	22.31	1	1	1	1	130	14.4929	9.84717
O94905	Erlin-2 OS=Homo sapiens OX=9606 GN=ERLIN2 PE=1 SV=1 - [ERLN2_HUMAN]	4.19221	3.54	2	1	1	1	339	37.8155	5.61768
Q7Z7K6	Centromere protein V OS=Homo sapiens OX=9606 GN=CENPV PE=1 SV=1 - [CENPV_HUMAN]	4.18138	4.73	1	1	1	1	275	29.9271	9.72998
Q9Y2Q3	Glutathione S-transferase kappa 1 OS=Homo sapiens OX=9606 GN=GSTK1 PE=1 SV=3 - [GSTK1_HUMAN]	4.11224	6.19	1	1	1	1	226	25.4803	8.41162
P62491	Ras-related protein Rab-11A OS=Homo sapiens OX=9606 GN=RAB11A PE=1 SV=3 - [RB11A_HUMAN]	4.10127	6.02	2	1	1	1	216	24.3784	6.56592
P61513	60S ribosomal protein L37a OS=Homo sapiens OX=9606 GN=RPL37A PE=1 SV=2 - [RL37A_HUMAN]	4.08391	32.61	1	2	2	2	92	10.2685	10.4331
Q15629	Translocating chain-associated membrane protein 1 OS=Homo sapiens OX=9606 GN=TRAM1 PE=1 SV=3 - [TRAM1_HUMAN]	4.06998	3.74	1	1	1	1	374	43.0438	9.62744
P57088	Transmembrane protein 33 OS=Homo sapiens OX=9606 GN=TMEM33 PE=1 SV=2 - [TMM33_HUMAN]	4.0288	4.86	1	1	1	1	247	27.9598	9.70068
P61803	Dolichyl-diphosphooligosaccharide--protein glycosyltransferase subunit DAD1 OS=Homo sapiens OX=9606 GN=DAD1 PE=1 SV=3 - [DAD1_HUMAN]	3.99143	10.62	1	1	1	1	113	12.4886	7.07861
Q01105	Protein SET OS=Homo sapiens OX=9606 GN=SET PE=1 SV=3 - [SET_HUMAN]	3.97642	4.83	2	1	1	1	290	33.4687	4.32275
O00410	Importin-5 OS=Homo sapiens OX=9606 GN=IPO5 PE=1 SV=4 - [IPO5_HUMAN]	3.96925	2.37	1	1	1	1	1097	123.55	4.94482
Q9BVK6	Transmembrane emp24 domain-containing protein 9 OS=Homo sapiens OX=9606 GN=TMED9 PE=1 SV=2 - [TMED9_HUMAN]	3.96749	4.68	1	1	1	1	235	27.2602	8.01611
P27816	Microtubule-associated protein 4 OS=Homo sapiens OX=9606 GN=MAP4 PE=1 SV=3 - [MAP4_HUMAN]	3.9585	1.48	1	1	1	1	1152	120.93	5.42725
P11169	Solute carrier family 2, facilitated glucose transporter member 3 OS=Homo sapiens OX=9606 GN=SLC2A3 PE=1 SV=1 - [GTR3_HUMAN]	3.91572	3.02	2	1	2	2	496	53.8893	7.1958
O15020	Spectrin beta chain, non-erythrocytic 2 OS=Homo sapiens OX=9606 GN=SPTBN2 PE=1 SV=3 - [SPTN2_HUMAN]	3.86678	0.96	1	1	1	1	2390	271.157	6.11279
E9PRG8	Uncharacterized protein C11orf98 OS=Homo sapiens OX=9606 GN=C11orf98 PE=4 SV=1 - [CK098_HUMAN]	3.84988	10.66	1	1	1	1	122	13.7897	11.6929
Q9NWW5	Ceroid-lipofuscinosis neuronal protein 6 OS=Homo sapiens OX=9606 GN=CLN6 PE=1 SV=1 - [CLN6_HUMAN]	3.8494	6.75	1	1	1	1	311	35.8959	8.86572
P60953	Cell division control protein 42 homolog OS=Homo sapiens OX=9606 GN=CDC42 PE=1 SV=2 - [CDC42_HUMAN]	3.83791	8.9	1	1	1	1	191	21.245	6.55127
O00487	26S proteasome non-ATPase regulatory subunit 14 OS=Homo sapiens OX=9606 GN=PSMD14 PE=1 SV=1 - [PSDE_HUMAN]	3.83082	4.19	1	1	1	1	310	34.5546	6.52197
P61019	Ras-related protein Rab-2A OS=Homo sapiens OX=9606 GN=RAB2A PE=1 SV=1 - [RAB2A_HUMAN]	3.82712	6.13	2	1	1	1	212	23.5308	6.53662
Q9UN86	Ras GTPase-activating protein-binding protein 2 OS=Homo sapiens OX=9606 GN=G3BP2 PE=1 SV=2 - [G3BP2_HUMAN]	3.78825	3.53	1	1	1	1	482	54.0878	5.5542
Q8NBX0	Saccharopine dehydrogenase-like oxidoreductase OS=Homo sapiens OX=9606 GN=SCCPDH PE=1 SV=1 - [SCPDL_HUMAN]	3.77882	1.86	1	1	1	2	429	47.1215	9.14404
P61254	60S ribosomal protein L26 OS=Homo sapiens OX=9606 GN=RPL26 PE=1 SV=1 - [RL26_HUMAN]	3.76041	11.03	2	2	2	2	145	17.2475	10.5503
P36873	Serine/threonine-protein phosphatase PP1-gamma catalytic subunit OS=Homo sapiens OX=9606 GN=PPP1CC PE=1 SV=1 - [PP1G_HUMAN]	3.74792	5.57	3	1	1	1	323	36.9597	6.53662
Q9P035	Very-long-chain (3R)-3-hydroxyacyl-CoA dehydratase 3 OS=Homo sapiens OX=9606 GN=HACD3 PE=1 SV=2 - [HACD3_HUMAN]	3.72756	3.87	1	1	1	1	362	43.1316	8.93896
Q01081	Splicing factor U2AF 35 kDa subunit OS=Homo sapiens OX=9606 GN=U2AF1 PE=1 SV=3 - [U2AF1_HUMAN]	3.7175	7.5	1	1	1	1	240	27.8545	8.80713
Q15717	ELAV-like protein 1 OS=Homo sapiens OX=9606 GN=ELAVL1 PE=1 SV=2 - [ELAV1_HUMAN]	3.71278	3.99	1	1	1	1	326	36.0692	9.17334
Q9HC07	Transmembrane protein 165 OS=Homo sapiens OX=9606 GN=TMEM165 PE=1 SV=1 - [TM165_HUMAN]	3.70663	7.72	1	1	1	1	324	34.8835	7.02002
P12268	Inosine-5'-monophosphate dehydrogenase 2 OS=Homo sapiens OX=9606 GN=IMPDH2 PE=1 SV=2 - [IMDH2_HUMAN]	3.68525	3.89	1	1	1	1	514	55.7696	6.90283
P49458	Signal recognition particle 9 kDa protein OS=Homo sapiens OX=9606 GN=SRP9 PE=1 SV=2 - [SRP09_HUMAN]	3.68267	12.79	1	1	1	1	86	10.1051	7.97217
O60841	Eukaryotic translation initiation factor 5B OS=Homo sapiens OX=9606 GN=EIF5B PE=1 SV=4 - [IF2P_HUMAN]	3.65649	1.56	1	1	1	1	1220	138.742	5.49072
P17096	High mobility group protein HMG-I/HMG-Y OS=Homo sapiens OX=9606 GN=HMGA1 PE=1 SV=3 - [HMGA1_HUMAN]	3.64573	14.95	1	1	1	1	107	11.6691	10.3159
Q07666	KH domain-containing, RNA-binding, signal transduction-associated protein 1 OS=Homo sapiens OX=9606 GN=KHDRBS1 PE=1 SV=1 - [KHDR1_HUMAN]	3.64249	3.16	1	1	1	1	443	48.1972	8.66064
Q13162	Peroxiredoxin-4 OS=Homo sapiens OX=9606 GN=PRDX4 PE=1 SV=1 - [PRDX4_HUMAN]	3.61531	6.27	1	1	1	1	271	30.5208	6.29053
Q9BQB6	Vitamin K epoxide reductase complex subunit 1 OS=Homo sapiens OX=9606 GN=VKORC1 PE=1 SV=1 - [VKOR1_HUMAN]	3.61153	7.98	1	1	1	1	163	18.2225	9.36377
Q6YN16	Hydroxysteroid dehydrogenase-like protein 2 OS=Homo sapiens OX=9606 GN=HSDL2 PE=1 SV=1 - [HSDL2_HUMAN]	3.59633	3.11	1	1	1	1	418	45.3655	7.98682
Q92522	Histone H1x OS=Homo sapiens OX=9606 GN=H1FX PE=1 SV=1 - [H1X_HUMAN]	3.58568	5.63	1	1	1	1	213	22.4735	10.7554
P21926	CD9 antigen OS=Homo sapiens OX=9606 GN=CD9 PE=1 SV=4 - [CD9_HUMAN]	3.56967	10.96	1	1	1	1	228	25.399	7.15186
P08134	Rho-related GTP-binding protein RhoC OS=Homo sapiens OX=9606 GN=RHOC PE=1 SV=1 - [RHOC_HUMAN]	3.54714	6.22	1	1	1	1	193	21.9923	6.58057
Q9NSE4	Isoleucine--tRNA ligase, mitochondrial OS=Homo sapiens OX=9606 GN=IARS2 PE=1 SV=2 - [SYIM_HUMAN]	3.46979	1.48	1	1	1	1	1012	113.719	7.1958
P36542	ATP synthase subunit gamma, mitochondrial OS=Homo sapiens OX=9606 GN=ATP5F1C PE=1 SV=1 - [ATPG_HUMAN]	3.45433	4.03	1	1	1	1	298	32.9753	9.21729
O60343	TBC1 domain family member 4 OS=Homo sapiens OX=9606 GN=TBC1D4 PE=1 SV=2 - [TBCD4_HUMAN]	3.45234	1.08	1	1	1	1	1298	146.471	7.00537
Q969Z0	FAST kinase domain-containing protein 4 OS=Homo sapiens OX=9606 GN=TBRG4 PE=1 SV=1 - [FAKD4_HUMAN]	3.41054	3.33	1	1	1	1	631	70.6934	7.41553
O75521	Enoyl-CoA delta isomerase 2, mitochondrial OS=Homo sapiens OX=9606 GN=ECI2 PE=1 SV=4 - [ECI2_HUMAN]	3.39571	3.81	1	1	1	1	394	43.5574	8.99756
P46060	Ran GTPase-activating protein 1 OS=Homo sapiens OX=9606 GN=RANGAP1 PE=1 SV=1 - [RAGP1_HUMAN]	3.38516	2.04	1	1	1	1	587	63.5023	4.67822
Q16718	NADH dehydrogenase [ubiquinone] 1 alpha subcomplex subunit 5 OS=Homo sapiens OX=9606 GN=NDUFA5 PE=1 SV=3 - [NDUA5_HUMAN]	3.37226	8.62	1	1	1	1	116	13.4502	5.98584
P07737	Profilin-1 OS=Homo sapiens OX=9606 GN=PFN1 PE=1 SV=2 - [PROF1_HUMAN]	3.3592	10	1	1	1	1	140	15.0446	8.26514
P13073	Cytochrome c oxidase subunit 4 isoform 1, mitochondrial OS=Homo sapiens OX=9606 GN=COX4I1 PE=1 SV=1 - [COX41_HUMAN]	3.35086	7.1	1	1	1	1	169	19.564	9.51025
P33993	DNA replication licensing factor MCM7 OS=Homo sapiens OX=9606 GN=MCM7 PE=1 SV=4 - [MCM7_HUMAN]	3.345	2.23	1	1	1	1	719	81.2566	6.45557
Q6DD88	Atlastin-3 OS=Homo sapiens OX=9606 GN=ATL3 PE=1 SV=1 - [ATLA3_HUMAN]	3.32422	3.88	1	1	1	1	541	60.5034	5.65576
P61619	Protein transport protein Sec61 subunit alpha isoform 1 OS=Homo sapiens OX=9606 GN=SEC61A1 PE=1 SV=2 - [S61A1_HUMAN]	3.31564	4.83	1	1	1	1	476	52.2305	8.06006
O15260	Surfeit locus protein 4 OS=Homo sapiens OX=9606 GN=SURF4 PE=1 SV=3 - [SURF4_HUMAN]	3.29311	4.83	1	1	1	1	269	30.3738	7.78174
P53999	Activated RNA polymerase II transcriptional coactivator p15 OS=Homo sapiens OX=9606 GN=SUB1 PE=1 SV=3 - [TCP4_HUMAN]	3.26919	21.26	1	2	2	3	127	14.3864	9.59814
P61160	Actin-related protein 2 OS=Homo sapiens OX=9606 GN=ACTR2 PE=1 SV=1 - [ARP2_HUMAN]	3.26355	3.3	1	1	1	1	394	44.7322	6.7417
Q15758	Neutral amino acid transporter B(0) OS=Homo sapiens OX=9606 GN=SLC1A5 PE=1 SV=2 - [AAAT_HUMAN]	3.26268	5.73	1	2	2	2	541	56.5623	5.47803
P62714	Serine/threonine-protein phosphatase 2A catalytic subunit beta isoform OS=Homo sapiens OX=9606 GN=PPP2CB PE=1 SV=1 - [PP2AB_HUMAN]	3.25843	3.56	2	1	1	1	309	35.5523	5.42725
P61586	Transforming protein RhoA OS=Homo sapiens OX=9606 GN=RHOA PE=1 SV=1 - [RHOA_HUMAN]	3.25351	6.22	1	1	1	1	193	21.7541	6.1001
Q9UNL2	Translocon-associated protein subunit gamma OS=Homo sapiens OX=9606 GN=SSR3 PE=1 SV=1 - [SSRG_HUMAN]	3.241	7.57	1	1	1	1	185	21.0672	9.61279
Q99459	Cell division cycle 5-like protein OS=Homo sapiens OX=9606 GN=CDC5L PE=1 SV=2 - [CDC5L_HUMAN]	3.22423	2.37	1	1	1	1	802	92.1937	8.17725
P63167	Dynein light chain 1, cytoplasmic OS=Homo sapiens OX=9606 GN=DYNLL1 PE=1 SV=1 - [DYL1_HUMAN]	3.21991	24.72	1	1	1	1	89	10.3591	7.40088
P62979	Ubiquitin-40S ribosomal protein S27a OS=Homo sapiens OX=9606 GN=RPS27A PE=1 SV=2 - [RS27A_HUMAN]	3.20088	8.33	1	1	1	1	156	17.9535	9.64209
Q02750	Dual specificity mitogen-activated protein kinase kinase 1 OS=Homo sapiens OX=9606 GN=MAP2K1 PE=1 SV=2 - [MP2K1_HUMAN]	3.19121	5.6	2	1	1	1	393	43.4113	6.62451
P46013	Proliferation marker protein Ki-67 OS=Homo sapiens OX=9606 GN=MKI67 PE=1 SV=2 - [KI67_HUMAN]	3.19006	0.68	1	1	1	1	3256	358.474	9.45166
Q9Y678	Coatomer subunit gamma-1 OS=Homo sapiens OX=9606 GN=COPG1 PE=1 SV=1 - [COPG1_HUMAN]	3.18822	1.26	1	1	1	1	874	97.6555	5.46533
O95816	BAG family molecular chaperone regulator 2 OS=Homo sapiens OX=9606 GN=BAG2 PE=1 SV=1 - [BAG2_HUMAN]	3.17699	5.21	1	1	1	1	211	23.7572	6.69775
P24534	Elongation factor 1-beta OS=Homo sapiens OX=9606 GN=EEF1B2 PE=1 SV=3 - [EF1B_HUMAN]	3.16794	20	1	2	2	2	225	24.7483	4.66553
Q16822	Phosphoenolpyruvate carboxykinase [GTP], mitochondrial OS=Homo sapiens OX=9606 GN=PCK2 PE=1 SV=4 - [PCKGM_HUMAN]	3.15235	1.88	1	1	1	1	640	70.6536	7.62061
Q8TC12	Retinol dehydrogenase 11 OS=Homo sapiens OX=9606 GN=RDH11 PE=1 SV=2 - [RDH11_HUMAN]	3.15194	6.29	1	1	1	1	318	35.3634	8.82178
P54577	Tyrosine--tRNA ligase, cytoplasmic OS=Homo sapiens OX=9606 GN=YARS PE=1 SV=4 - [SYYC_HUMAN]	3.12026	3.79	1	1	1	1	528	59.1061	7.04932
P00846	ATP synthase subunit a OS=Homo sapiens OX=9606 GN=MT-ATP6 PE=1 SV=1 - [ATP6_HUMAN]	3.10827	4.42	1	1	1	1	226	24.8009	10.0962
Q7L2H7	Eukaryotic translation initiation factor 3 subunit M OS=Homo sapiens OX=9606 GN=EIF3M PE=1 SV=1 - [EIF3M_HUMAN]	3.10553	2.67	1	1	1	1	374	42.4758	5.63037
P56134	ATP synthase subunit f, mitochondrial OS=Homo sapiens OX=9606 GN=ATP5MF PE=1 SV=3 - [ATPK_HUMAN]	3.10482	11.7	1	1	1	1	94	10.9107	9.67139
P04075	Fructose-bisphosphate aldolase A OS=Homo sapiens OX=9606 GN=ALDOA PE=1 SV=2 - [ALDOA_HUMAN]	3.09383	5.49	1	1	1	1	364	39.3953	8.08936
Q9P258	Protein RCC2 OS=Homo sapiens OX=9606 GN=RCC2 PE=1 SV=2 - [RCC2_HUMAN]	3.05016	3.26	1	1	1	1	522	56.0492	8.77783
O95782	AP-2 complex subunit alpha-1 OS=Homo sapiens OX=9606 GN=AP2A1 PE=1 SV=3 - [AP2A1_HUMAN]	3.04761	2.66	1	2	2	2	977	107.478	7.03467
Q15424	Scaffold attachment factor B1 OS=Homo sapiens OX=9606 GN=SAFB PE=1 SV=4 - [SAFB1_HUMAN]	3.04305	1.09	2	1	1	1	915	102.58	5.46533
O75340	Programmed cell death protein 6 OS=Homo sapiens OX=9606 GN=PDCD6 PE=1 SV=1 - [PDCD6_HUMAN]	3.04125	14.14	1	1	1	1	191	21.8548	5.40186
Q8IUG5	Unconventional myosin-XVIIIb OS=Homo sapiens OX=9606 GN=MYO18B PE=1 SV=2 - [MY18B_HUMAN]	3.03952	1.25	1	1	1	1	2567	285.038	6.85889
P0DP23	Calmodulin-1 OS=Homo sapiens OX=9606 GN=CALM1 PE=1 SV=1 - [CALM1_HUMAN]	3.03571	11.41	1	1	1	1	149	16.8268	4.22119
P26640	Valine--tRNA ligase OS=Homo sapiens OX=9606 GN=VARS PE=1 SV=4 - [SYVC_HUMAN]	3.03073	4.19	1	3	3	3	1264	140.387	7.59131
Q07955	Serine/arginine-rich splicing factor 1 OS=Homo sapiens OX=9606 GN=SRSF1 PE=1 SV=2 - [SRSF1_HUMAN]	3.00992	8.87	1	2	2	2	248	27.7278	10.3599
O95104	Splicing factor, arginine/serine-rich 15 OS=Homo sapiens OX=9606 GN=SCAF4 PE=1 SV=3 - [SFR15_HUMAN]	2.99304	1.05	2	1	1	1	1147	125.79	9.5542
P42677	40S ribosomal protein S27 OS=Homo sapiens OX=9606 GN=RPS27 PE=1 SV=3 - [RS27_HUMAN]	2.9776	15.48	2	1	1	1	84	9.45484	9.45166
Q07157	Tight junction protein ZO-1 OS=Homo sapiens OX=9606 GN=TJP1 PE=1 SV=3 - [ZO1_HUMAN]	2.9657	0.69	1	1	1	1	1748	195.34	6.69775
O00264	Membrane-associated progesterone receptor component 1 OS=Homo sapiens OX=9606 GN=PGRMC1 PE=1 SV=3 - [PGRC1_HUMAN]	2.93186	7.18	1	1	1	1	195	21.6578	4.70361
O95299	NADH dehydrogenase [ubiquinone] 1 alpha subcomplex subunit 10, mitochondrial OS=Homo sapiens OX=9606 GN=NDUFA10 PE=1 SV=1 - [NDUAA_HUMAN]	2.92362	3.38	1	1	1	1	355	40.7249	8.48486
P02042	Hemoglobin subunit delta OS=Homo sapiens OX=9606 GN=HBD PE=1 SV=2 - [HBD_HUMAN]	2.9031	6.8	5	1	1	1	147	16.0453	8.04541
P62861	40S ribosomal protein S30 OS=Homo sapiens OX=9606 GN=FAU PE=1 SV=1 - [RS30_HUMAN]	2.89441	16.95	1	1	1	1	59	6.64382	12.147
Q9GZY6	Linker for activation of T-cells family member 2 OS=Homo sapiens OX=9606 GN=LAT2 PE=1 SV=1 - [NTAL_HUMAN]	2.8857	9.47	1	1	1	1	243	26.5337	4.77979
O60361	Putative nucleoside diphosphate kinase OS=Homo sapiens OX=9606 GN=NME2P1 PE=5 SV=1 - [NDK8_HUMAN]	2.88094	12.41	3	1	1	1	137	15.519	8.57275
O15258	Protein RER1 OS=Homo sapiens OX=9606 GN=RER1 PE=1 SV=1 - [RER1_HUMAN]	2.88026	5.61	1	1	1	1	196	22.9429	9.53955
O60716	Catenin delta-1 OS=Homo sapiens OX=9606 GN=CTNND1 PE=1 SV=1 - [CTND1_HUMAN]	2.87736	1.03	1	1	1	1	968	108.103	6.22705
Q9Y265	RuvB-like 1 OS=Homo sapiens OX=9606 GN=RUVBL1 PE=1 SV=1 - [RUVB1_HUMAN]	2.87075	2.41	1	1	1	1	456	50.1963	6.41748
Q9HD45	Transmembrane 9 superfamily member 3 OS=Homo sapiens OX=9606 GN=TM9SF3 PE=1 SV=2 - [TM9S3_HUMAN]	2.86081	3.57	1	2	2	2	589	67.8431	7.21045
P08243	Asparagine synthetase [glutamine-hydrolyzing] OS=Homo sapiens OX=9606 GN=ASNS PE=1 SV=4 - [ASNS_HUMAN]	2.82613	3.57	1	2	2	2	561	64.3286	6.85889
Q7Z2W4	Zinc finger CCCH-type antiviral protein 1 OS=Homo sapiens OX=9606 GN=ZC3HAV1 PE=1 SV=3 - [ZCCHV_HUMAN]	2.82366	1.44	1	1	1	1	902	101.367	8.39697
Q9HAV4	Exportin-5 OS=Homo sapiens OX=9606 GN=XPO5 PE=1 SV=1 - [XPO5_HUMAN]	2.816	0.83	1	1	1	1	1204	136.222	5.79541
P62330	ADP-ribosylation factor 6 OS=Homo sapiens OX=9606 GN=ARF6 PE=1 SV=2 - [ARF6_HUMAN]	2.80643	6.29	1	1	1	1	175	20.0694	8.95361
P63279	SUMO-conjugating enzyme UBC9 OS=Homo sapiens OX=9606 GN=UBE2I PE=1 SV=1 - [UBC9_HUMAN]	2.80481	8.23	1	1	1	1	158	17.9952	8.66064
P36776	Lon protease homolog, mitochondrial OS=Homo sapiens OX=9606 GN=LONP1 PE=1 SV=2 - [LONM_HUMAN]	2.79563	1.56	1	1	1	1	959	106.422	6.39209
P60981	Destrin OS=Homo sapiens OX=9606 GN=DSTN PE=1 SV=3 - [DEST_HUMAN]	2.78688	6.67	1	1	1	1	165	18.4935	7.85498
Q9Y2W1	Thyroid hormone receptor-associated protein 3 OS=Homo sapiens OX=9606 GN=THRAP3 PE=1 SV=2 - [TR150_HUMAN]	2.77888	1.88	1	1	1	1	955	108.601	10.1548
Q14203	Dynactin subunit 1 OS=Homo sapiens OX=9606 GN=DCTN1 PE=1 SV=3 - [DCTN1_HUMAN]	2.77634	1.33	1	1	1	1	1278	141.607	5.80811
Q9UIA9	Exportin-7 OS=Homo sapiens OX=9606 GN=XPO7 PE=1 SV=3 - [XPO7_HUMAN]	2.72921	1.75	1	1	1	1	1087	123.828	6.31592
Q14165	Malectin OS=Homo sapiens OX=9606 GN=MLEC PE=1 SV=1 - [MLEC_HUMAN]	2.72028	4.11	1	1	1	1	292	32.2136	5.41455
Q15392	Delta(24)-sterol reductase OS=Homo sapiens OX=9606 GN=DHCR24 PE=1 SV=2 - [DHC24_HUMAN]	2.7176	2.52	1	1	1	1	516	60.062	8.1626
Q9BRQ6	MICOS complex subunit MIC25 OS=Homo sapiens OX=9606 GN=CHCHD6 PE=1 SV=1 - [MIC25_HUMAN]	2.70852	5.96	1	1	1	1	235	26.4414	8.85107
Q13428	Treacle protein OS=Homo sapiens OX=9606 GN=TCOF1 PE=1 SV=3 - [TCOF_HUMAN]	2.69286	0.67	1	1	1	1	1488	152.015	9.0415
Q9Y5M8	Signal recognition particle receptor subunit beta OS=Homo sapiens OX=9606 GN=SRPRB PE=1 SV=3 - [SRPRB_HUMAN]	2.68989	5.9	1	1	1	1	271	29.6838	9.0415
Q9NRC6	Spectrin beta chain, non-erythrocytic 5 OS=Homo sapiens OX=9606 GN=SPTBN5 PE=1 SV=2 - [SPTN5_HUMAN]	2.68547	0.63	1	1	1	1	3674	416.493	6.65381
P62857	40S ribosomal protein S28 OS=Homo sapiens OX=9606 GN=RPS28 PE=1 SV=1 - [RS28_HUMAN]	2.68421	17.39	1	1	1	1	69	7.8362	10.6968
P24539	ATP synthase F(0) complex subunit B1, mitochondrial OS=Homo sapiens OX=9606 GN=ATP5F1 PE=1 SV=2 - [AT5F1_HUMAN]	2.66964	5.86	1	1	1	1	256	28.8903	9.36377
Q9H0A0	RNA cytidine acetyltransferase OS=Homo sapiens OX=9606 GN=NAT10 PE=1 SV=2 - [NAT10_HUMAN]	2.66473	1.46	1	1	1	1	1025	115.657	8.26514
Q9NS69	Mitochondrial import receptor subunit TOM22 homolog OS=Homo sapiens OX=9606 GN=TOMM22 PE=1 SV=3 - [TOM22_HUMAN]	2.60944	7.75	1	1	1	1	142	15.5118	4.33545
Q92945	Far upstream element-binding protein 2 OS=Homo sapiens OX=9606 GN=KHSRP PE=1 SV=4 - [FUBP2_HUMAN]	2.59253	1.83	1	1	1	1	711	73.07	7.29834
P0DP09	Immunoglobulin kappa variable 1-13 OS=Homo sapiens OX=9606 GN=IGKV1-13 PE=3 SV=1 - [KV113_HUMAN]	2.58348	13.68	1	1	1	1	117	12.5613	7.84033
P02545	Prelamin-A/C OS=Homo sapiens OX=9606 GN=LMNA PE=1 SV=1 - [LMNA_HUMAN]	2.56357	2.41	1	1	1	2	664	74.0947	7.02002
P33991	DNA replication licensing factor MCM4 OS=Homo sapiens OX=9606 GN=MCM4 PE=1 SV=5 - [MCM4_HUMAN]	2.55545	1.51	1	1	1	1	863	96.4976	6.7417
Q9HDC9	Adipocyte plasma membrane-associated protein OS=Homo sapiens OX=9606 GN=APMAP PE=1 SV=2 - [APMAP_HUMAN]	2.54442	6.49	1	1	1	1	416	46.4509	6.16357
Q8TCJ2	Dolichyl-diphosphooligosaccharide--protein glycosyltransferase subunit STT3B OS=Homo sapiens OX=9606 GN=STT3B PE=1 SV=1 - [STT3B_HUMAN]	2.53571	1.45	1	1	1	1	826	93.6137	8.90967
O15427	Monocarboxylate transporter 4 OS=Homo sapiens OX=9606 GN=SLC16A3 PE=1 SV=1 - [MOT4_HUMAN]	2.52702	1.72	1	1	1	1	465	49.4369	7.95752
P43243	Matrin-3 OS=Homo sapiens OX=9606 GN=MATR3 PE=1 SV=2 - [MATR3_HUMAN]	2.51941	1.77	1	1	1	1	847	94.5648	6.25244
Q8IUI4	Putative protein SNX29P2 OS=Homo sapiens OX=9606 GN=SNX29P2 PE=5 SV=2 - [S29P2_HUMAN]	2.51732	9.24	1	1	1	1	249	27.2092	4.94482
Q86UE4	Protein LYRIC OS=Homo sapiens OX=9606 GN=MTDH PE=1 SV=2 - [LYRIC_HUMAN]	2.50957	2.23	1	1	1	1	582	63.7988	9.31982
Q8N2U0	Transmembrane protein 256 OS=Homo sapiens OX=9606 GN=TMEM256 PE=3 SV=1 - [TM256_HUMAN]	2.49515	24.78	1	1	1	1	113	11.7341	8.93896
Q9Y4P3	Transducin beta-like protein 2 OS=Homo sapiens OX=9606 GN=TBL2 PE=1 SV=1 - [TBL2_HUMAN]	2.46917	2.68	1	1	1	1	447	49.7662	9.43701
P39748	Flap endonuclease 1 OS=Homo sapiens OX=9606 GN=FEN1 PE=1 SV=1 - [FEN1_HUMAN]	2.46307	5.26	1	1	1	1	380	42.5661	8.6167
Q9Y512	Sorting and assembly machinery component 50 homolog OS=Homo sapiens OX=9606 GN=SAMM50 PE=1 SV=3 - [SAM50_HUMAN]	2.44303	2.56	1	1	1	1	469	51.9433	6.90283
Q8TCT9	Minor histocompatibility antigen H13 OS=Homo sapiens OX=9606 GN=HM13 PE=1 SV=1 - [HM13_HUMAN]	2.43915	2.65	1	1	1	1	377	41.4616	6.43018
Q9NVN3	Synembryn-B OS=Homo sapiens OX=9606 GN=RIC8B PE=1 SV=2 - [RIC8B_HUMAN]	2.43716	2.69	2	1	1	1	520	58.7875	5.73193
P60174	Triosephosphate isomerase OS=Homo sapiens OX=9606 GN=TPI1 PE=1 SV=3 - [TPIS_HUMAN]	2.42904	10.14	1	1	1	1	286	30.7717	5.92236
P01834	Immunoglobulin kappa constant OS=Homo sapiens OX=9606 GN=IGKC PE=1 SV=2 - [IGKC_HUMAN]	2.40967	16.82	1	1	1	1	107	11.7578	6.52197
Q8NF37	Lysophosphatidylcholine acyltransferase 1 OS=Homo sapiens OX=9606 GN=LPCAT1 PE=1 SV=2 - [PCAT1_HUMAN]	2.40882	2.25	1	1	1	1	534	59.1134	6.02393
O15143	Actin-related protein 2/3 complex subunit 1B OS=Homo sapiens OX=9606 GN=ARPC1B PE=1 SV=3 - [ARC1B_HUMAN]	2.40544	4.84	1	1	1	1	372	40.9234	8.35303
Q96CW1	AP-2 complex subunit mu OS=Homo sapiens OX=9606 GN=AP2M1 PE=1 SV=2 - [AP2M1_HUMAN]	2.38489	3.45	1	1	1	1	435	49.623	9.53955
P10515	Dihydrolipoyllysine-residue acetyltransferase component of pyruvate dehydrogenase complex, mitochondrial OS=Homo sapiens OX=9606 GN=DLAT PE=1 SV=3 - [ODP2_HUMAN]	2.38288	2.16	1	1	1	1	647	68.9531	7.84033
Q9NQC3	Reticulon-4 OS=Homo sapiens OX=9606 GN=RTN4 PE=1 SV=2 - [RTN4_HUMAN]	2.35355	1.09	1	1	1	1	1192	129.851	4.50049
P49792	E3 SUMO-protein ligase RanBP2 OS=Homo sapiens OX=9606 GN=RANBP2 PE=1 SV=2 - [RBP2_HUMAN]	2.34288	0.5	1	1	1	1	3224	357.974	6.20166
Q9H6W3	Ribosomal oxygenase 1 OS=Homo sapiens OX=9606 GN=RIOX1 PE=1 SV=2 - [RIOX1_HUMAN]	2.30626	2.96	1	1	1	1	641	71.0414	6.45557
Q96AG4	Leucine-rich repeat-containing protein 59 OS=Homo sapiens OX=9606 GN=LRRC59 PE=1 SV=1 - [LRC59_HUMAN]	2.30248	4.23	1	1	1	1	307	34.9089	9.56885
P56545	C-terminal-binding protein 2 OS=Homo sapiens OX=9606 GN=CTBP2 PE=1 SV=1 - [CTBP2_HUMAN]	2.29495	4.27	1	1	1	1	445	48.9141	6.94678
P13473	Lysosome-associated membrane glycoprotein 2 OS=Homo sapiens OX=9606 GN=LAMP2 PE=1 SV=2 - [LAMP2_HUMAN]	2.2864	1.95	1	1	1	1	410	44.9323	5.63037
Q01650	Large neutral amino acids transporter small subunit 1 OS=Homo sapiens OX=9606 GN=SLC7A5 PE=1 SV=2 - [LAT1_HUMAN]	2.28557	3.16	1	1	1	1	507	54.9743	7.72314
P27708	CAD protein OS=Homo sapiens OX=9606 GN=CAD PE=1 SV=3 - [PYR1_HUMAN]	2.2812	1.17	1	1	1	1	2225	242.829	6.45557
P60903	Protein S100-A10 OS=Homo sapiens OX=9606 GN=S100A10 PE=1 SV=2 - [S10AA_HUMAN]	2.28097	10.31	1	1	1	1	97	11.1955	7.37158
Q96Q11	CCA tRNA nucleotidyltransferase 1, mitochondrial OS=Homo sapiens OX=9606 GN=TRNT1 PE=1 SV=2 - [TRNT1_HUMAN]	2.26991	4.38	1	1	1	1	434	50.0961	8.104
P62495	Eukaryotic peptide chain release factor subunit 1 OS=Homo sapiens OX=9606 GN=ETF1 PE=1 SV=3 - [ERF1_HUMAN]	2.25853	2.29	1	1	1	1	437	49.0002	5.70654
Q8N1F7	Nuclear pore complex protein Nup93 OS=Homo sapiens OX=9606 GN=NUP93 PE=1 SV=2 - [NUP93_HUMAN]	2.19326	2.44	1	1	1	1	819	93.4296	5.71924
Q99986	Serine/threonine-protein kinase VRK1 OS=Homo sapiens OX=9606 GN=VRK1 PE=1 SV=1 - [VRK1_HUMAN]	2.15614	3.54	1	1	1	1	396	45.4474	8.90967
Q99795	Cell surface A33 antigen OS=Homo sapiens OX=9606 GN=GPA33 PE=1 SV=1 - [GPA33_HUMAN]	2.14522	5.02	1	1	1	1	319	35.6095	4.93213
P13995	Bifunctional methylenetetrahydrofolate dehydrogenase/cyclohydrolase, mitochondrial OS=Homo sapiens OX=9606 GN=MTHFD2 PE=1 SV=2 - [MTDC_HUMAN]	2.1431	3.14	1	1	1	1	350	37.8712	8.73389
Q9H078	Caseinolytic peptidase B protein homolog OS=Homo sapiens OX=9606 GN=CLPB PE=1 SV=1 - [CLPB_HUMAN]	2.12172	2.69	1	1	1	1	707	78.68	9.01221
P18077	60S ribosomal protein L35a OS=Homo sapiens OX=9606 GN=RPL35A PE=1 SV=2 - [RL35A_HUMAN]	2.11363	8.18	1	1	1	1	110	12.5298	11.063
Q9H668	CST complex subunit STN1 OS=Homo sapiens OX=9606 GN=STN1 PE=1 SV=2 - [STN1_HUMAN]	2.09678	5.98	1	1	1	1	368	42.0925	6.07471
P51398	28S ribosomal protein S29, mitochondrial OS=Homo sapiens OX=9606 GN=DAP3 PE=1 SV=1 - [RT29_HUMAN]	2.08886	3.77	1	1	1	1	398	45.5376	8.88037
P30041	Peroxiredoxin-6 OS=Homo sapiens OX=9606 GN=PRDX6 PE=1 SV=3 - [PRDX6_HUMAN]	2.08423	5.36	1	1	1	1	224	25.0192	6.37939
P61221	ATP-binding cassette sub-family E member 1 OS=Homo sapiens OX=9606 GN=ABCE1 PE=1 SV=1 - [ABCE1_HUMAN]	2.06511	2.5	1	1	1	2	599	67.271	8.33838
Q92626	Peroxidasin homolog OS=Homo sapiens OX=9606 GN=PXDN PE=1 SV=2 - [PXDN_HUMAN]	2.06054	1.35	1	1	1	1	1479	165.17	7.1665
Q9Y2G8	DnaJ homolog subfamily C member 16 OS=Homo sapiens OX=9606 GN=DNAJC16 PE=2 SV=3 - [DJC16_HUMAN]	2.05455	0.77	2	1	1	1	782	90.5345	7.12256
Q14839	Chromodomain-helicase-DNA-binding protein 4 OS=Homo sapiens OX=9606 GN=CHD4 PE=1 SV=2 - [CHD4_HUMAN]	2.03209	0.84	1	1	1	1	1912	217.867	5.85889
P55084	Trifunctional enzyme subunit beta, mitochondrial OS=Homo sapiens OX=9606 GN=HADHB PE=1 SV=3 - [ECHB_HUMAN]	2.00497	2.32	1	1	1	1	474	51.2615	9.40771
P78371	T-complex protein 1 subunit beta OS=Homo sapiens OX=9606 GN=CCT2 PE=1 SV=4 - [TCPB_HUMAN]	1.98951	8.22	1	3	3	3	535	57.4521	6.45557
P07741	Adenine phosphoribosyltransferase OS=Homo sapiens OX=9606 GN=APRT PE=1 SV=2 - [APT_HUMAN]	1.85544	7.22	1	1	1	1	180	19.5954	6.02393
O75352	Mannose-P-dolichol utilization defect 1 protein OS=Homo sapiens OX=9606 GN=MPDU1 PE=1 SV=2 - [MPU1_HUMAN]	1.73024	4.05	1	1	1	1	247	26.6205	8.93896
P18621	60S ribosomal protein L17 OS=Homo sapiens OX=9606 GN=RPL17 PE=1 SV=3 - [RL17_HUMAN]	1.72487	5.43	1	1	1	1	184	21.3833	10.1694
O00232	26S proteasome non-ATPase regulatory subunit 12 OS=Homo sapiens OX=9606 GN=PSMD12 PE=1 SV=3 - [PSD12_HUMAN]	1.68843	1.97	1	1	1	1	456	52.8706	7.6499
P00403	Cytochrome c oxidase subunit 2 OS=Homo sapiens OX=9606 GN=MT-CO2 PE=1 SV=1 - [COX2_HUMAN]	1.65619	4.41	1	1	1	1	227	25.5482	4.81787
P43320	Beta-crystallin B2 OS=Homo sapiens OX=9606 GN=CRYBB2 PE=1 SV=2 - [CRBB2_HUMAN]	0	24.39	1	1	1	1	205	23.3654	7.00537
P62891	60S ribosomal protein L39 OS=Homo sapiens OX=9606 GN=RPL39 PE=1 SV=2 - [RL39_HUMAN]	0	19.61	2	1	1	1	51	6.40265	12.5571
P62805	Histone H4 OS=Homo sapiens OX=9606 GN=HIST1H4A PE=1 SV=2 - [H4_HUMAN]	0	12.62	1	1	1	1	103	11.3604	11.356
P62910	60S ribosomal protein L32 OS=Homo sapiens OX=9606 GN=RPL32 PE=1 SV=2 - [RL32_HUMAN]	0	9.63	1	1	1	1	135	15.8498	11.3267
Q9NQ50	39S ribosomal protein L40, mitochondrial OS=Homo sapiens OX=9606 GN=MRPL40 PE=1 SV=1 - [RM40_HUMAN]	0	8.74	1	1	1	1	206	24.4752	9.62744
O00409	Forkhead box protein N3 OS=Homo sapiens OX=9606 GN=FOXN3 PE=1 SV=1 - [FOXN3_HUMAN]	0	7.55	1	1	1	1	490	53.8013	6.65381
P35790	Choline kinase alpha OS=Homo sapiens OX=9606 GN=CHKA PE=1 SV=3 - [CHKA_HUMAN]	0	5.25	1	1	1	1	457	52.2155	6.55127
Q5SY80	Cation channel sperm-associated protein subunit epsilon OS=Homo sapiens OX=9606 GN=CATSPERE PE=2 SV=1 - [CTSRE_HUMAN]	0	5.05	1	1	1	1	951	109.592	7.26904
Q9NYF8	Bcl-2-associated transcription factor 1 OS=Homo sapiens OX=9606 GN=BCLAF1 PE=1 SV=2 - [BCLF1_HUMAN]	0	3.37	1	1	1	1	920	106.059	9.979
Q969V3	Nicalin OS=Homo sapiens OX=9606 GN=NCLN PE=1 SV=2 - [NCLN_HUMAN]	0	2.49	1	1	1	1	563	62.9346	6.88818
P26045	Tyrosine-protein phosphatase non-receptor type 3 OS=Homo sapiens OX=9606 GN=PTPN3 PE=1 SV=2 - [PTN3_HUMAN]	0	2.3	1	1	1	1	913	103.924	7.03467
Q14566	DNA replication licensing factor MCM6 OS=Homo sapiens OX=9606 GN=MCM6 PE=1 SV=1 - [MCM6_HUMAN]	0	2.19	1	1	1	1	821	92.8312	5.41455
Q86X95	Corepressor interacting with RBPJ 1 OS=Homo sapiens OX=9606 GN=CIR1 PE=1 SV=1 - [CIR1_HUMAN]	0	2	1	1	1	1	450	52.2813	9.86182
Q86TM3	Probable ATP-dependent RNA helicase DDX53 OS=Homo sapiens OX=9606 GN=DDX53 PE=1 SV=3 - [DDX53_HUMAN]	0	1.9	1	1	1	1	631	71.1098	9.0708
Q9BZF1	Oxysterol-binding protein-related protein 8 OS=Homo sapiens OX=9606 GN=OSBPL8 PE=1 SV=3 - [OSBL8_HUMAN]	0	1.57	1	1	1	1	889	101.132	6.96143
O43143	Pre-mRNA-splicing factor ATP-dependent RNA helicase DHX15 OS=Homo sapiens OX=9606 GN=DHX15 PE=1 SV=2 - [DHX15_HUMAN]	0	1.51	1	1	1	1	795	90.8752	7.45947
Q27J81	Inverted formin-2 OS=Homo sapiens OX=9606 GN=INF2 PE=1 SV=2 - [INF2_HUMAN]	0	1.44	1	1	1	1	1249	135.54	5.37646
Q14152	Eukaryotic translation initiation factor 3 subunit A OS=Homo sapiens OX=9606 GN=EIF3A PE=1 SV=1 - [EIF3A_HUMAN]	0	1.3	1	1	1	1	1382	166.468	6.78564
O75533	Splicing factor 3B subunit 1 OS=Homo sapiens OX=9606 GN=SF3B1 PE=1 SV=3 - [SF3B1_HUMAN]	0	1.3	1	1	1	1	1304	145.738	7.09326

## Sheet: AGS-CALR antibody group
Accession	Description	Score	Coverage	# Proteins	# Unique Peptides	# Peptides	# PSMs	# AAs	MW [kDa]	pI
P35579	Myosin-9 OS=Homo sapiens OX=9606 GN=MYH9 PE=1 SV=4 - [MYH9_HUMAN]	607.455	50.46	1	82	87	170	1960	226.392	5.60498
P60709	Actin, cytoplasmic 1 OS=Homo sapiens OX=9606 GN=ACTB PE=1 SV=1 - [ACTB_HUMAN]	279.561	62.4	2	8	15	77	375	41.7097	5.47803
Q7Z406	Myosin-14 OS=Homo sapiens OX=9606 GN=MYH14 PE=1 SV=2 - [MYH14_HUMAN]	219.366	31.53	1	41	46	63	1995	227.732	5.60498
P21333	Filamin-A OS=Homo sapiens OX=9606 GN=FLNA PE=1 SV=4 - [FLNA_HUMAN]	156.528	22.67	1	35	37	47	2647	280.564	6.06201
P58107	Epiplakin OS=Homo sapiens OX=9606 GN=EPPK1 PE=1 SV=3 - [EPIPL_HUMAN]	141.71	30.56	1	27	31	42	5088	555.316	5.61768
P68371	Tubulin beta-4B chain OS=Homo sapiens OX=9606 GN=TUBB4B PE=1 SV=1 - [TBB4B_HUMAN]	129.653	62.02	2	4	16	35	445	49.799	4.89404
P68032	Actin, alpha cardiac muscle 1 OS=Homo sapiens OX=9606 GN=ACTC1 PE=1 SV=1 - [ACTC_HUMAN]	129.268	28.12	1	1	8	41	377	41.9919	5.38916
P07437	Tubulin beta chain OS=Homo sapiens OX=9606 GN=TUBB PE=1 SV=2 - [TBB5_HUMAN]	125.989	58.78	1	4	15	33	444	49.639	4.89404
O75369	Filamin-B OS=Homo sapiens OX=9606 GN=FLNB PE=1 SV=2 - [FLNB_HUMAN]	120.857	16.45	1	24	26	35	2602	277.99	5.73193
Q9BQE3	Tubulin alpha-1C chain OS=Homo sapiens OX=9606 GN=TUBA1C PE=1 SV=1 - [TBA1C_HUMAN]	105.942	62.81	2	3	16	32	449	49.8635	5.09717
P68363	Tubulin alpha-1B chain OS=Homo sapiens OX=9606 GN=TUBA1B PE=1 SV=1 - [TBA1B_HUMAN]	105.541	62.53	2	3	16	32	451	50.1196	5.05908
P60660	Myosin light polypeptide 6 OS=Homo sapiens OX=9606 GN=MYL6 PE=1 SV=2 - [MYL6_HUMAN]	94.9135	76.16	3	9	9	27	151	16.9191	4.65283
P05787	Keratin, type II cytoskeletal 8 OS=Homo sapiens OX=9606 GN=KRT8 PE=1 SV=7 - [K2C8_HUMAN]	91.4862	47.2	1	16	20	28	483	53.6711	5.59229
P50454	Serpin H1 OS=Homo sapiens OX=9606 GN=SERPINH1 PE=1 SV=2 - [SERPH_HUMAN]	62.8548	47.85	1	13	13	19	418	46.4112	8.68994
Q13509	Tubulin beta-3 chain OS=Homo sapiens OX=9606 GN=TUBB3 PE=1 SV=2 - [TBB3_HUMAN]	61.2565	29.56	1	2	9	17	450	50.4003	4.93213
Q9NZM1	Myoferlin OS=Homo sapiens OX=9606 GN=MYOF PE=1 SV=1 - [MYOF_HUMAN]	60.5162	13.59	1	19	19	22	2061	234.561	6.17627
P68104	Elongation factor 1-alpha 1 OS=Homo sapiens OX=9606 GN=EEF1A1 PE=1 SV=1 - [EF1A1_HUMAN]	59.0719	45.24	1	11	11	17	462	50.1091	9.01221
Q96KQ7	Histone-lysine N-methyltransferase EHMT2 (G9a) OS=Homo sapiens OX=9606 GN=EHMT2 PE=1 SV=3 - [EHMT2_HUMAN]	58.889	1.74	1	1	1	1	1210	132.287	5.45264
P11021	Endoplasmic reticulum chaperone BiP OS=Homo sapiens OX=9606 GN=HSPA5 PE=1 SV=2 - [BIP_HUMAN]	58.6536	28.9	1	14	15	17	654	72.2884	5.16064
P14618	Pyruvate kinase PKM OS=Homo sapiens OX=9606 GN=PKM PE=1 SV=4 - [KPYM_HUMAN]	57.8399	42.56	1	16	16	20	531	57.9	7.84033
P08727	Keratin, type I cytoskeletal 19 OS=Homo sapiens OX=9606 GN=KRT19 PE=1 SV=4 - [K1C19_HUMAN]	56.9167	44.25	1	12	14	17	400	44.0791	5.13525
P46940	Ras GTPase-activating-like protein IQGAP1 OS=Homo sapiens OX=9606 GN=IQGAP1 PE=1 SV=1 - [IQGA1_HUMAN]	54.9964	13.64	1	15	15	17	1657	189.134	6.48096
P06576	ATP synthase subunit beta, mitochondrial OS=Homo sapiens OX=9606 GN=ATP5F1B PE=1 SV=3 - [ATPB_HUMAN]	54.1899	38.75	1	11	11	17	529	56.5246	5.40186
P11142	Heat shock cognate 71 kDa protein OS=Homo sapiens OX=9606 GN=HSPA8 PE=1 SV=1 - [HSP7C_HUMAN]	54.0532	20.43	1	8	10	15	646	70.8542	5.51611
Q14204	Cytoplasmic dynein 1 heavy chain 1 OS=Homo sapiens OX=9606 GN=DYNC1H1 PE=1 SV=5 - [DYHC1_HUMAN]	53.5795	5.1	1	16	16	17	4646	532.072	6.40479
P67936	Tropomyosin alpha-4 chain OS=Homo sapiens OX=9606 GN=TPM4 PE=1 SV=3 - [TPM4_HUMAN]	53.4572	34.27	1	5	8	16	248	28.5045	4.69092
P78527	DNA-dependent protein kinase catalytic subunit OS=Homo sapiens OX=9606 GN=PRKDC PE=1 SV=3 - [PRKDC_HUMAN]	52.7416	4.55	1	15	15	18	4128	468.788	7.12256
P38646	Stress-70 protein, mitochondrial OS=Homo sapiens OX=9606 GN=HSPA9 PE=1 SV=2 - [GRP75_HUMAN]	52.6312	22.24	1	11	11	16	679	73.6348	6.16357
P05783	Keratin, type I cytoskeletal 18 OS=Homo sapiens OX=9606 GN=KRT18 PE=1 SV=2 - [K1C18_HUMAN]	50.556	46.05	1	12	12	16	430	48.0285	5.45264
O14950	Myosin regulatory light chain 12B OS=Homo sapiens OX=9606 GN=MYL12B PE=1 SV=2 - [ML12B_HUMAN]	48.5675	68.02	1	4	7	13	172	19.7665	4.84326
P06748	Nucleophosmin OS=Homo sapiens OX=9606 GN=NPM1 PE=1 SV=2 - [NPM_HUMAN]	48.567	21.43	1	4	4	11	294	32.5548	4.77979
P09327	Villin-1 OS=Homo sapiens OX=9606 GN=VIL1 PE=1 SV=4 - [VILI_HUMAN]	47.6765	23.7	1	14	14	17	827	92.6367	6.39209
P27797	Calreticulin OS=Homo sapiens OX=9606 GN=CALR PE=1 SV=1 - [CALR_HUMAN]	47.2882	54.2	1	11	11	18	417	48.1118	4.43701
Q562R1	Beta-actin-like protein 2 OS=Homo sapiens OX=9606 GN=ACTBL2 PE=1 SV=2 - [ACTBL_HUMAN]	45.9649	22.87	1	1	6	15	376	41.976	5.59229
Q99623	Prohibitin-2 OS=Homo sapiens OX=9606 GN=PHB2 PE=1 SV=2 - [PHB2_HUMAN]	45.5775	30.1	1	7	7	11	299	33.2759	9.83252
P19474	E3 ubiquitin-protein ligase TRIM21 OS=Homo sapiens OX=9606 GN=TRIM21 PE=1 SV=1 - [RO52_HUMAN]	44.5494	27.58	1	9	9	15	475	54.1351	6.37939
P19338	Nucleolin OS=Homo sapiens OX=9606 GN=NCL PE=1 SV=3 - [NUCL_HUMAN]	41.9553	16.76	1	8	8	12	710	76.5684	4.70361
P63244	Receptor of activated protein C kinase 1 OS=Homo sapiens OX=9606 GN=RACK1 PE=1 SV=3 - [RACK1_HUMAN]	41.6146	42.9	1	7	7	11	317	35.0546	7.69385
P25705	ATP synthase subunit alpha, mitochondrial OS=Homo sapiens OX=9606 GN=ATP5F1A PE=1 SV=1 - [ATPA_HUMAN]	40.7749	22.42	1	9	9	11	553	59.7136	9.12939
Q00839	Heterogeneous nuclear ribonucleoprotein U OS=Homo sapiens OX=9606 GN=HNRNPU PE=1 SV=6 - [HNRPU_HUMAN]	40.5808	16.36	1	9	9	11	825	90.528	5.99854
O94832	Unconventional myosin-Id OS=Homo sapiens OX=9606 GN=MYO1D PE=1 SV=2 - [MYO1D_HUMAN]	40.3483	12.82	1	9	9	12	1006	116.129	9.39307
P04264	Keratin, type II cytoskeletal 1 OS=Homo sapiens OX=9606 GN=KRT1 PE=1 SV=6 - [K2C1_HUMAN]	39.6708	18.48	1	9	10	12	644	65.999	8.11865
P10809	60 kDa heat shock protein, mitochondrial OS=Homo sapiens OX=9606 GN=HSPD1 PE=1 SV=2 - [CH60_HUMAN]	39.2213	22.86	1	8	8	10	573	61.0164	5.87158
P36578	60S ribosomal protein L4 OS=Homo sapiens OX=9606 GN=RPL4 PE=1 SV=5 - [RL4_HUMAN]	37.6888	24.12	1	8	8	13	427	47.6674	11.063
Q00610	Clathrin heavy chain 1 OS=Homo sapiens OX=9606 GN=CLTC PE=1 SV=5 - [CLH1_HUMAN]	36.5173	7.64	1	10	10	12	1675	191.493	5.69385
P14625	Endoplasmin OS=Homo sapiens OX=9606 GN=HSP90B1 PE=1 SV=1 - [ENPL_HUMAN]	36.1455	17.19	1	10	11	14	803	92.4113	4.84326
Q14764	Major vault protein OS=Homo sapiens OX=9606 GN=MVP PE=1 SV=4 - [MVP_HUMAN]	35.071	15.9	1	9	9	12	893	99.2659	5.47803
P17844	Probable ATP-dependent RNA helicase DDX5 OS=Homo sapiens OX=9606 GN=DDX5 PE=1 SV=1 - [DDX5_HUMAN]	34.8558	16.45	1	8	9	12	614	69.1047	8.92432
Q9UM54	Unconventional myosin-VI OS=Homo sapiens OX=9606 GN=MYO6 PE=1 SV=4 - [MYO6_HUMAN]	34.3597	9.04	1	9	9	10	1294	149.596	8.52881
P13010	X-ray repair cross-complementing protein 5 OS=Homo sapiens OX=9606 GN=XRCC5 PE=1 SV=3 - [XRCC5_HUMAN]	33.8513	24.73	1	11	11	13	732	82.6523	5.80811
P04844	Dolichyl-diphosphooligosaccharide--protein glycosyltransferase subunit 2 OS=Homo sapiens OX=9606 GN=RPN2 PE=1 SV=3 - [RPN2_HUMAN]	33.6686	18.7	1	6	6	10	631	69.241	5.69385
P49411	Elongation factor Tu, mitochondrial OS=Homo sapiens OX=9606 GN=TUFM PE=1 SV=2 - [EFTU_HUMAN]	33.2383	31.42	1	8	8	11	452	49.5102	7.60596
P60842	Eukaryotic initiation factor 4A-I OS=Homo sapiens OX=9606 GN=EIF4A1 PE=1 SV=1 - [IF4A1_HUMAN]	33.0915	22.41	1	7	7	9	406	46.1246	5.47803
P07900	Heat shock protein HSP 90-alpha OS=Homo sapiens OX=9606 GN=HSP90AA1 PE=1 SV=5 - [HS90A_HUMAN]	33.0813	14.75	2	5	9	12	732	84.6067	5.021
P13639	Elongation factor 2 OS=Homo sapiens OX=9606 GN=EEF2 PE=1 SV=4 - [EF2_HUMAN]	32.4604	12.82	1	8	8	10	858	95.277	6.82959
Q9NYL9	Tropomodulin-3 OS=Homo sapiens OX=9606 GN=TMOD3 PE=1 SV=1 - [TMOD3_HUMAN]	31.3127	28.98	1	7	7	10	352	39.5703	5.18604
P02768	Serum albumin OS=Homo sapiens OX=9606 GN=ALB PE=1 SV=2 - [ALBU_HUMAN]	30.8573	3.61	1	3	3	8	609	69.3215	6.27783
P23396	40S ribosomal protein S3 OS=Homo sapiens OX=9606 GN=RPS3 PE=1 SV=2 - [RS3_HUMAN]	30.3048	43.62	1	9	9	11	243	26.6714	9.65674
P0DMV8	Heat shock 70 kDa protein 1A OS=Homo sapiens OX=9606 GN=HSPA1A PE=1 SV=1 - [HS71A_HUMAN]	29.5645	20.44	1	8	9	9	641	70.009	5.65576
P27824	Calnexin OS=Homo sapiens OX=9606 GN=CANX PE=1 SV=2 - [CALX_HUMAN]	29.4265	15.88	1	6	6	9	592	67.5259	4.60205
P35232	Prohibitin OS=Homo sapiens OX=9606 GN=PHB PE=1 SV=1 - [PHB_HUMAN]	28.7853	41.54	1	7	7	10	272	29.7859	5.75732
P62701	40S ribosomal protein S4, X isoform OS=Homo sapiens OX=9606 GN=RPS4X PE=1 SV=2 - [RS4X_HUMAN]	28.0615	25.1	1	6	6	8	263	29.5791	10.1548
Q15365	Poly(rC)-binding protein 1 OS=Homo sapiens OX=9606 GN=PCBP1 PE=1 SV=2 - [PCBP1_HUMAN]	27.2286	30.62	1	4	5	8	356	37.4739	7.09326
O00571	ATP-dependent RNA helicase DDX3X OS=Homo sapiens OX=9606 GN=DDX3X PE=1 SV=3 - [DDX3X_HUMAN]	26.6498	16.01	1	6	7	7	662	73.198	7.18115
P24844	Myosin regulatory light polypeptide 9 OS=Homo sapiens OX=9606 GN=MYL9 PE=1 SV=4 - [MYL9_HUMAN]	26.3388	38.37	1	1	4	8	172	19.8144	4.91943
P07814	Bifunctional glutamate/proline--tRNA ligase OS=Homo sapiens OX=9606 GN=EPRS PE=1 SV=5 - [SYEP_HUMAN]	26.1873	7.54	1	6	6	7	1512	170.483	7.32764
P62241	40S ribosomal protein S8 OS=Homo sapiens OX=9606 GN=RPS8 PE=1 SV=2 - [RS8_HUMAN]	25.7638	34.13	1	6	6	7	208	24.1902	10.3159
P32969	60S ribosomal protein L9 OS=Homo sapiens OX=9606 GN=RPL9 PE=1 SV=1 - [RL9_HUMAN]	25.7501	42.19	1	5	5	7	192	21.8498	9.94971
P05141	ADP/ATP translocase 2 OS=Homo sapiens OX=9606 GN=SLC25A5 PE=1 SV=7 - [ADT2_HUMAN]	25.2806	29.19	1	3	8	10	298	32.8312	9.68604
P12236	ADP/ATP translocase 3 OS=Homo sapiens OX=9606 GN=SLC25A6 PE=1 SV=4 - [ADT3_HUMAN]	24.8493	25.17	1	2	7	9	298	32.8452	9.74463
Q13263	Transcription intermediary factor 1-beta OS=Homo sapiens OX=9606 GN=TRIM28 PE=1 SV=5 - [TIF1B_HUMAN]	24.7764	7.78	1	4	4	7	835	88.4934	5.77002
P40227	T-complex protein 1 subunit zeta OS=Homo sapiens OX=9606 GN=CCT6A PE=1 SV=3 - [TCPZ_HUMAN]	24.758	21.09	1	7	7	8	531	57.9876	6.68311
P46777	60S ribosomal protein L5 OS=Homo sapiens OX=9606 GN=RPL5 PE=1 SV=3 - [RL5_HUMAN]	24.5936	23.91	1	5	5	9	297	34.3407	9.71533
P04843	Dolichyl-diphosphooligosaccharide--protein glycosyltransferase subunit 1 OS=Homo sapiens OX=9606 GN=RPN1 PE=1 SV=1 - [RPN1_HUMAN]	23.8355	11.37	1	5	5	7	607	68.5268	6.37939
O60506	Heterogeneous nuclear ribonucleoprotein Q OS=Homo sapiens OX=9606 GN=SYNCRIP PE=1 SV=2 - [HNRPQ_HUMAN]	23.3293	22.63	1	9	9	10	623	69.5596	8.5874
P28799	Granulins OS=Homo sapiens OX=9606 GN=GRN PE=1 SV=2 - [GRN_HUMAN]	23.2509	14.84	1	3	3	7	593	63.4998	6.82959
P06753	Tropomyosin alpha-3 chain OS=Homo sapiens OX=9606 GN=TPM3 PE=1 SV=2 - [TPM3_HUMAN]	22.6585	20.35	1	2	6	9	285	32.9298	4.71631
P39656	Dolichyl-diphosphooligosaccharide--protein glycosyltransferase 48 kDa subunit OS=Homo sapiens OX=9606 GN=DDOST PE=1 SV=4 - [OST48_HUMAN]	22.5822	19.52	1	6	6	7	456	50.769	6.55127
Q9P2E9	Ribosome-binding protein 1 OS=Homo sapiens OX=9606 GN=RRBP1 PE=1 SV=5 - [RRBP1_HUMAN]	22.3228	7.3	1	5	5	6	1410	152.365	8.60205
Q15084	Protein disulfide-isomerase A6 OS=Homo sapiens OX=9606 GN=PDIA6 PE=1 SV=1 - [PDIA6_HUMAN]	22.2345	20.23	1	6	6	6	440	48.0913	5.08447
Q08211	ATP-dependent RNA helicase A OS=Homo sapiens OX=9606 GN=DHX9 PE=1 SV=4 - [DHX9_HUMAN]	21.8285	6.22	1	6	6	7	1270	140.869	6.84424
Q09666	Neuroblast differentiation-associated protein AHNAK OS=Homo sapiens OX=9606 GN=AHNAK PE=1 SV=2 - [AHNK_HUMAN]	21.5234	7.4	1	7	7	10	5890	628.699	6.15088
P18124	60S ribosomal protein L7 OS=Homo sapiens OX=9606 GN=RPL7 PE=1 SV=1 - [RL7_HUMAN]	21.2839	28.23	1	6	6	8	248	29.2072	10.6528
P55060	Exportin-2 OS=Homo sapiens OX=9606 GN=CSE1L PE=1 SV=3 - [XPO2_HUMAN]	21.0819	11.74	1	8	8	8	971	110.346	5.77002
Q9Y4L1	Hypoxia up-regulated protein 1 OS=Homo sapiens OX=9606 GN=HYOU1 PE=1 SV=1 - [HYOU1_HUMAN]	20.941	9.01	1	7	7	8	999	111.266	5.22412
P61204	ADP-ribosylation factor 3 OS=Homo sapiens OX=9606 GN=ARF3 PE=1 SV=2 - [ARF3_HUMAN]	20.9173	35.91	2	1	4	6	181	20.5877	7.43018
P09493	Tropomyosin alpha-1 chain OS=Homo sapiens OX=9606 GN=TPM1 PE=1 SV=2 - [TPM1_HUMAN]	20.8878	10.92	1	1	4	7	284	32.6887	4.7417
P16615	Sarcoplasmic/endoplasmic reticulum calcium ATPase 2 OS=Homo sapiens OX=9606 GN=ATP2A2 PE=1 SV=1 - [AT2A2_HUMAN]	20.8762	8.64	1	6	6	8	1042	114.683	5.33838
P18085	ADP-ribosylation factor 4 OS=Homo sapiens OX=9606 GN=ARF4 PE=1 SV=3 - [ARF4_HUMAN]	20.1767	36.11	1	1	4	6	180	20.4977	7.13721
P11166	Solute carrier family 2, facilitated glucose transporter member 1 OS=Homo sapiens OX=9606 GN=SLC2A1 PE=1 SV=2 - [GTR1_HUMAN]	20.0265	12.2	1	5	5	7	492	54.0485	8.71924
P15880	40S ribosomal protein S2 OS=Homo sapiens OX=9606 GN=RPS2 PE=1 SV=2 - [RS2_HUMAN]	19.8195	34.47	1	8	8	8	293	31.3046	10.2427
Q15366	Poly(rC)-binding protein 2 OS=Homo sapiens OX=9606 GN=PCBP2 PE=1 SV=1 - [PCBP2_HUMAN]	19.8117	13.7	1	2	3	5	365	38.5556	6.78564
P52272	Heterogeneous nuclear ribonucleoprotein M OS=Homo sapiens OX=9606 GN=HNRNPM PE=1 SV=3 - [HNRPM_HUMAN]	19.5865	10.82	1	6	6	7	730	77.4643	8.70459
P23528	Cofilin-1 OS=Homo sapiens OX=9606 GN=CFL1 PE=1 SV=3 - [COF1_HUMAN]	19.3716	33.73	1	4	4	5	166	18.4907	8.08936
P35222	Catenin beta-1 OS=Homo sapiens OX=9606 GN=CTNNB1 PE=1 SV=1 - [CTNB1_HUMAN]	19.2732	11.27	1	7	7	7	781	85.4422	5.85889
Q15149	Plectin OS=Homo sapiens OX=9606 GN=PLEC PE=1 SV=3 - [PLEC_HUMAN]	19.0777	1.6	1	1	5	6	4684	531.466	5.96045
P21796	Voltage-dependent anion-selective channel protein 1 OS=Homo sapiens OX=9606 GN=VDAC1 PE=1 SV=2 - [VDAC1_HUMAN]	18.9667	20.14	1	4	5	6	283	30.7536	8.54346
Q12931	Heat shock protein 75 kDa, mitochondrial OS=Homo sapiens OX=9606 GN=TRAP1 PE=1 SV=3 - [TRAP1_HUMAN]	18.9326	8.52	1	4	5	6	704	80.0597	8.20654
P61247	40S ribosomal protein S3a OS=Homo sapiens OX=9606 GN=RPS3A PE=1 SV=2 - [RS3A_HUMAN]	18.909	19.7	1	4	4	6	264	29.9257	9.72998
P50991	T-complex protein 1 subunit delta OS=Homo sapiens OX=9606 GN=CCT4 PE=1 SV=4 - [TCPD_HUMAN]	18.8608	15.03	1	5	6	7	539	57.8878	7.82568
P35268	60S ribosomal protein L22 OS=Homo sapiens OX=9606 GN=RPL22 PE=1 SV=2 - [RL22_HUMAN]	18.1493	28.91	1	2	2	4	128	14.7778	9.18799
P67809	Nuclease-sensitive element-binding protein 1 OS=Homo sapiens OX=9606 GN=YBX1 PE=1 SV=3 - [YBOX1_HUMAN]	18.0105	13.89	1	2	2	5	324	35.9027	9.87646
P50990	T-complex protein 1 subunit theta OS=Homo sapiens OX=9606 GN=CCT8 PE=1 SV=4 - [TCPQ_HUMAN]	17.6639	6.57	1	3	3	5	548	59.5825	5.60498
P49327	Fatty acid synthase OS=Homo sapiens OX=9606 GN=FASN PE=1 SV=3 - [FAS_HUMAN]	17.447	2.99	1	5	5	6	2511	273.254	6.44287
Q9BUJ2	Heterogeneous nuclear ribonucleoprotein U-like protein 1 OS=Homo sapiens OX=9606 GN=HNRNPUL1 PE=1 SV=2 - [HNRL1_HUMAN]	17.4341	4.56	1	3	3	5	856	95.6793	6.91748
P39023	60S ribosomal protein L3 OS=Homo sapiens OX=9606 GN=RPL3 PE=1 SV=2 - [RL3_HUMAN]	17.2708	18.36	1	5	5	7	403	46.0798	10.1841
P62081	40S ribosomal protein S7 OS=Homo sapiens OX=9606 GN=RPS7 PE=1 SV=1 - [RS7_HUMAN]	17.1871	27.32	1	4	4	6	194	22.1133	10.0962
P30101	Protein disulfide-isomerase A3 OS=Homo sapiens OX=9606 GN=PDIA3 PE=1 SV=4 - [PDIA3_HUMAN]	17.0258	13.66	1	5	5	5	505	56.7468	6.354
Q13155	Aminoacyl tRNA synthase complex-interacting multifunctional protein 2 OS=Homo sapiens OX=9606 GN=AIMP2 PE=1 SV=2 - [AIMP2_HUMAN]	16.7321	18.13	1	3	3	5	320	35.3263	8.22119
Q9Y2W1	Thyroid hormone receptor-associated protein 3 OS=Homo sapiens OX=9606 GN=THRAP3 PE=1 SV=2 - [TR150_HUMAN]	16.7181	6.07	1	4	4	5	955	108.601	10.1548
P41252	Isoleucine--tRNA ligase, cytoplasmic OS=Homo sapiens OX=9606 GN=IARS PE=1 SV=2 - [SYIC_HUMAN]	16.5276	5.07	1	5	5	5	1262	144.406	6.15088
P61978	Heterogeneous nuclear ribonucleoprotein K OS=Homo sapiens OX=9606 GN=HNRNPK PE=1 SV=1 - [HNRPK_HUMAN]	16.3734	9.5	1	3	3	4	463	50.9444	5.5415
P17987	T-complex protein 1 subunit alpha OS=Homo sapiens OX=9606 GN=TCP1 PE=1 SV=1 - [TCPA_HUMAN]	16.2144	9.17	1	5	5	6	556	60.3056	6.11279
Q06830	Peroxiredoxin-1 OS=Homo sapiens OX=9606 GN=PRDX1 PE=1 SV=1 - [PRDX1_HUMAN]	16.1294	36.68	1	4	4	6	199	22.0963	8.1333
Q13576	Ras GTPase-activating-like protein IQGAP2 OS=Homo sapiens OX=9606 GN=IQGAP2 PE=1 SV=4 - [IQGA2_HUMAN]	15.9545	3.49	1	3	3	4	1575	180.465	5.64307
P62826	GTP-binding nuclear protein Ran OS=Homo sapiens OX=9606 GN=RAN PE=1 SV=3 - [RAN_HUMAN]	15.7188	27.31	1	5	5	5	216	24.4076	7.48877
P62244	40S ribosomal protein S15a OS=Homo sapiens OX=9606 GN=RPS15A PE=1 SV=2 - [RS15A_HUMAN]	15.6946	35.38	1	5	5	6	130	14.83	10.1255
P06396	Gelsolin OS=Homo sapiens OX=9606 GN=GSN PE=1 SV=1 - [GELS_HUMAN]	15.6911	9.46	1	4	4	5	782	85.6442	6.27783
P53621	Coatomer subunit alpha OS=Homo sapiens OX=9606 GN=COPA PE=1 SV=2 - [COPA_HUMAN]	15.6772	4.66	1	4	4	6	1224	138.258	7.66455
P01024	Complement C3 OS=Homo sapiens OX=9606 GN=C3 PE=1 SV=2 - [CO3_HUMAN]	15.4751	3.13	1	4	4	5	1663	187.03	6.40479
Q14103	Heterogeneous nuclear ribonucleoprotein D0 OS=Homo sapiens OX=9606 GN=HNRNPD PE=1 SV=1 - [HNRPD_HUMAN]	15.4425	12.39	1	3	4	5	355	38.4103	7.81104
P48643	T-complex protein 1 subunit epsilon OS=Homo sapiens OX=9606 GN=CCT5 PE=1 SV=1 - [TCPE_HUMAN]	15.4332	14.79	1	4	5	6	541	59.6328	5.65576
P02545	Prelamin-A/C OS=Homo sapiens OX=9606 GN=LMNA PE=1 SV=1 - [LMNA_HUMAN]	15.235	6.33	1	3	3	5	664	74.0947	7.02002
P55011	Solute carrier family 12 member 2 OS=Homo sapiens OX=9606 GN=SLC12A2 PE=1 SV=1 - [S12A2_HUMAN]	15.1539	6.35	1	4	4	5	1212	131.364	6.40479
P12956	X-ray repair cross-complementing protein 6 OS=Homo sapiens OX=9606 GN=XRCC6 PE=1 SV=2 - [XRCC6_HUMAN]	14.919	11.33	1	5	5	5	609	69.7991	6.63916
P05388	60S acidic ribosomal protein P0 OS=Homo sapiens OX=9606 GN=RPLP0 PE=1 SV=1 - [RLA0_HUMAN]	14.7541	13.88	2	3	3	4	317	34.2518	5.97314
Q9H330	Transmembrane protein 245 OS=Homo sapiens OX=9606 GN=TMEM245 PE=1 SV=3 - [TM245_HUMAN]	14.7418	8.3	1	5	5	5	879	97.2952	8.90967
P62424	60S ribosomal protein L7a OS=Homo sapiens OX=9606 GN=RPL7A PE=1 SV=2 - [RL7A_HUMAN]	14.7325	20.68	1	4	4	4	266	29.977	10.6089
P83731	60S ribosomal protein L24 OS=Homo sapiens OX=9606 GN=RPL24 PE=1 SV=1 - [RL24_HUMAN]	14.6672	19.75	1	3	3	4	157	17.7679	11.2534
Q9UJS0	Calcium-binding mitochondrial carrier protein Aralar2 OS=Homo sapiens OX=9606 GN=SLC25A13 PE=1 SV=2 - [CMC2_HUMAN]	14.6269	5.78	1	3	3	4	675	74.1286	8.6167
Q9Y277	Voltage-dependent anion-selective channel protein 3 OS=Homo sapiens OX=9606 GN=VDAC3 PE=1 SV=1 - [VDAC3_HUMAN]	14.4639	22.61	1	4	5	6	283	30.6393	8.66064
P13645	Keratin, type I cytoskeletal 10 OS=Homo sapiens OX=9606 GN=KRT10 PE=1 SV=6 - [K1C10_HUMAN]	14.3801	11.3	1	4	4	4	584	58.7917	5.21143
P55786	Puromycin-sensitive aminopeptidase OS=Homo sapiens OX=9606 GN=NPEPPS PE=1 SV=2 - [PSA_HUMAN]	14.2878	3.7	1	3	3	4	919	103.211	5.71924
Q06210	Glutamine--fructose-6-phosphate aminotransferase [isomerizing] 1 OS=Homo sapiens OX=9606 GN=GFPT1 PE=1 SV=3 - [GFPT1_HUMAN]	14.2645	10.3	1	5	5	5	699	78.7563	7.10791
P62820	Ras-related protein Rab-1A OS=Homo sapiens OX=9606 GN=RAB1A PE=1 SV=3 - [RAB1A_HUMAN]	14.2255	23.41	3	2	3	4	205	22.6634	6.21436
P35527	Keratin, type I cytoskeletal 9 OS=Homo sapiens OX=9606 GN=KRT9 PE=1 SV=3 - [K1C9_HUMAN]	14.0755	11.56	1	4	4	5	623	62.0268	5.23682
Q32P51	Heterogeneous nuclear ribonucleoprotein A1-like 2 OS=Homo sapiens OX=9606 GN=HNRNPA1L2 PE=2 SV=2 - [RA1L2_HUMAN]	14.036	18.44	2	4	5	5	320	34.2043	8.99756
P49368	T-complex protein 1 subunit gamma OS=Homo sapiens OX=9606 GN=CCT3 PE=1 SV=4 - [TCPG_HUMAN]	14.0334	8.62	1	4	4	4	545	60.4953	6.49365
P45880	Voltage-dependent anion-selective channel protein 2 OS=Homo sapiens OX=9606 GN=VDAC2 PE=1 SV=2 - [VDAC2_HUMAN]	14.0247	26.53	1	5	5	5	294	31.5465	7.56201
P22102	Trifunctional purine biosynthetic protein adenosine-3 OS=Homo sapiens OX=9606 GN=GART PE=1 SV=1 - [PUR2_HUMAN]	13.9167	3.27	1	2	2	3	1010	107.699	6.69775
P62829	60S ribosomal protein L23 OS=Homo sapiens OX=9606 GN=RPL23 PE=1 SV=1 - [RL23_HUMAN]	13.8494	25	1	2	2	3	140	14.8561	10.5063
P16403	Histone H1.2 OS=Homo sapiens OX=9606 GN=HIST1H1C PE=1 SV=2 - [H12_HUMAN]	13.4445	15.49	3	4	4	4	213	21.3517	10.9312
Q01813	ATP-dependent 6-phosphofructokinase, platelet type OS=Homo sapiens OX=9606 GN=PFKP PE=1 SV=2 - [PFKAP_HUMAN]	13.3577	3.83	1	2	2	3	784	85.5415	7.54736
Q01082	Spectrin beta chain, non-erythrocytic 1 OS=Homo sapiens OX=9606 GN=SPTBN1 PE=1 SV=2 - [SPTB2_HUMAN]	13.2838	2.28	1	4	4	5	2364	274.439	5.56689
Q07021	Complement component 1 Q subcomponent-binding protein, mitochondrial OS=Homo sapiens OX=9606 GN=C1QBP PE=1 SV=1 - [C1QBP_HUMAN]	13.2801	15.25	1	2	2	4	282	31.3426	4.84326
P47897	Glutamine--tRNA ligase OS=Homo sapiens OX=9606 GN=QARS PE=1 SV=1 - [SYQ_HUMAN]	13.133	8.77	1	5	5	5	775	87.7429	7.15186
P62263	40S ribosomal protein S14 OS=Homo sapiens OX=9606 GN=RPS14 PE=1 SV=3 - [RS14_HUMAN]	13.0779	13.91	1	2	2	3	151	16.2625	10.0522
P05387	60S acidic ribosomal protein P2 OS=Homo sapiens OX=9606 GN=RPLP2 PE=1 SV=1 - [RLA2_HUMAN]	12.9491	40.87	1	3	3	4	115	11.6578	4.53857
P0DP09	Immunoglobulin kappa variable 1-13 OS=Homo sapiens OX=9606 GN=IGKV1-13 PE=3 SV=1 - [KV113_HUMAN]	12.9277	13.68	1	1	1	4	117	12.5613	7.84033
P22626	Heterogeneous nuclear ribonucleoproteins A2/B1 OS=Homo sapiens OX=9606 GN=HNRNPA2B1 PE=1 SV=2 - [ROA2_HUMAN]	12.8839	24.65	1	4	5	6	353	37.4067	8.95361
P08195	4F2 cell-surface antigen heavy chain OS=Homo sapiens OX=9606 GN=SLC3A2 PE=1 SV=3 - [4F2_HUMAN]	12.8324	14.29	1	6	6	6	630	67.9517	5.0083
P02538	Keratin, type II cytoskeletal 6A OS=Homo sapiens OX=9606 GN=KRT6A PE=1 SV=3 - [K2C6A_HUMAN]	12.5694	5.32	3	1	4	6	564	60.0083	8.00146
P35998	26S proteasome regulatory subunit 7 OS=Homo sapiens OX=9606 GN=PSMC2 PE=1 SV=3 - [PRS7_HUMAN]	12.5048	11.55	1	3	3	4	433	48.6031	5.94775
P62906	60S ribosomal protein L10a OS=Homo sapiens OX=9606 GN=RPL10A PE=1 SV=2 - [RL10A_HUMAN]	12.4755	17.97	1	3	3	4	217	24.8155	9.93506
P26599	Polypyrimidine tract-binding protein 1 OS=Homo sapiens OX=9606 GN=PTBP1 PE=1 SV=1 - [PTBP1_HUMAN]	12.3982	15.07	1	4	4	4	531	57.1856	9.17334
P11586	C-1-tetrahydrofolate synthase, cytoplasmic OS=Homo sapiens OX=9606 GN=MTHFD1 PE=1 SV=3 - [C1TC_HUMAN]	12.3613	4.81	1	4	4	5	935	101.495	7.29834
Q04695	Keratin, type I cytoskeletal 17 OS=Homo sapiens OX=9606 GN=KRT17 PE=1 SV=2 - [K1C17_HUMAN]	12.1889	4.63	4	1	3	4	432	48.076	5.021
Q969Z0	FAST kinase domain-containing protein 4 OS=Homo sapiens OX=9606 GN=TBRG4 PE=1 SV=1 - [FAKD4_HUMAN]	12.1841	3.33	1	1	1	3	631	70.6934	7.41553
P51571	Translocon-associated protein subunit delta OS=Homo sapiens OX=9606 GN=SSR4 PE=1 SV=1 - [SSRD_HUMAN]	12.1671	30.64	1	4	4	4	173	18.9866	6.15088
Q02878	60S ribosomal protein L6 OS=Homo sapiens OX=9606 GN=RPL6 PE=1 SV=3 - [RL6_HUMAN]	12.0759	21.53	1	5	5	5	288	32.7076	10.5796
O14980	Exportin-1 OS=Homo sapiens OX=9606 GN=XPO1 PE=1 SV=1 - [XPO1_HUMAN]	12.0503	3.08	1	2	2	3	1071	123.306	6.06201
O96008	Mitochondrial import receptor subunit TOM40 homolog OS=Homo sapiens OX=9606 GN=TOMM40 PE=1 SV=1 - [TOM40_HUMAN]	11.869	9.97	1	3	3	4	361	37.8691	7.25439
P46977	Dolichyl-diphosphooligosaccharide--protein glycosyltransferase subunit STT3A OS=Homo sapiens OX=9606 GN=STT3A PE=1 SV=2 - [STT3A_HUMAN]	11.8023	4.54	1	3	3	4	705	80.4768	8.07471
P27816	Microtubule-associated protein 4 OS=Homo sapiens OX=9606 GN=MAP4 PE=1 SV=3 - [MAP4_HUMAN]	11.8021	2.95	1	2	2	4	1152	120.93	5.42725
P04792	Heat shock protein beta-1 OS=Homo sapiens OX=9606 GN=HSPB1 PE=1 SV=2 - [HSPB1_HUMAN]	11.676	24.88	1	4	4	4	205	22.7685	6.40479
P46778	60S ribosomal protein L21 OS=Homo sapiens OX=9606 GN=RPL21 PE=1 SV=2 - [RL21_HUMAN]	11.517	9.38	1	1	1	3	160	18.5531	10.4917
P22695	Cytochrome b-c1 complex subunit 2, mitochondrial OS=Homo sapiens OX=9606 GN=UQCRC2 PE=1 SV=3 - [QCR2_HUMAN]	11.3936	14.13	1	4	4	4	453	48.4129	8.63135
P46776	60S ribosomal protein L27a OS=Homo sapiens OX=9606 GN=RPL27A PE=1 SV=2 - [RL27A_HUMAN]	11.2124	15.54	1	3	3	5	148	16.551	11.0044
Q9Y5B9	FACT complex subunit SPT16 OS=Homo sapiens OX=9606 GN=SUPT16H PE=1 SV=1 - [SP16H_HUMAN]	11.1966	4.01	1	3	3	4	1047	119.838	5.65576
P05386	60S acidic ribosomal protein P1 OS=Homo sapiens OX=9606 GN=RPLP1 PE=1 SV=1 - [RLA1_HUMAN]	11.0281	51.75	1	2	2	3	114	11.5067	4.32275
Q12905	Interleukin enhancer-binding factor 2 OS=Homo sapiens OX=9606 GN=ILF2 PE=1 SV=2 - [ILF2_HUMAN]	10.7821	9.74	1	3	3	4	390	43.0352	5.26221
P30050	60S ribosomal protein L12 OS=Homo sapiens OX=9606 GN=RPL12 PE=1 SV=1 - [RL12_HUMAN]	10.7027	30.3	1	3	3	4	165	17.8075	9.42236
P46013	Proliferation marker protein Ki-67 OS=Homo sapiens OX=9606 GN=MKI67 PE=1 SV=2 - [KI67_HUMAN]	10.3731	1.78	1	3	3	4	3256	358.474	9.45166
P61106	Ras-related protein Rab-14 OS=Homo sapiens OX=9606 GN=RAB14 PE=1 SV=4 - [RAB14_HUMAN]	10.3722	19.07	3	1	2	3	215	23.8819	6.21436
P02787	Serotransferrin OS=Homo sapiens OX=9606 GN=TF PE=1 SV=3 - [TRFE_HUMAN]	10.3357	6.02	1	3	3	3	698	77.0136	7.12256
P25398	40S ribosomal protein S12 OS=Homo sapiens OX=9606 GN=RPS12 PE=1 SV=3 - [RS12_HUMAN]	10.3248	26.52	1	3	3	4	132	14.5055	7.21045
P26373	60S ribosomal protein L13 OS=Homo sapiens OX=9606 GN=RPL13 PE=1 SV=4 - [RL13_HUMAN]	10.2546	17.54	1	4	4	4	211	24.2465	11.6489
Q9P035	Very-long-chain (3R)-3-hydroxyacyl-CoA dehydratase 3 OS=Homo sapiens OX=9606 GN=HACD3 PE=1 SV=2 - [HACD3_HUMAN]	9.96428	5.8	1	2	2	3	362	43.1316	8.93896
Q15758	Neutral amino acid transporter B(0) OS=Homo sapiens OX=9606 GN=SLC1A5 PE=1 SV=2 - [AAAT_HUMAN]	9.86487	4.44	1	2	2	3	541	56.5623	5.47803
P41091	Eukaryotic translation initiation factor 2 subunit 3 OS=Homo sapiens OX=9606 GN=EIF2S3 PE=1 SV=3 - [IF2G_HUMAN]	9.70298	11.86	1	3	3	5	472	51.0772	8.39697
P06703	Protein S100-A6 OS=Homo sapiens OX=9606 GN=S100A6 PE=1 SV=1 - [S10A6_HUMAN]	9.70241	45.56	1	2	2	3	90	10.1733	5.47803
P51149	Ras-related protein Rab-7a OS=Homo sapiens OX=9606 GN=RAB7A PE=1 SV=1 - [RAB7A_HUMAN]	9.67586	20.29	1	3	3	3	207	23.4748	6.69775
Q14739	Lamin-B receptor OS=Homo sapiens OX=9606 GN=LBR PE=1 SV=2 - [LBR_HUMAN]	9.6258	7.15	1	2	2	3	615	70.658	9.36377
Q9NX63	MICOS complex subunit MIC19 OS=Homo sapiens OX=9606 GN=CHCHD3 PE=1 SV=1 - [MIC19_HUMAN]	9.5795	6.61	1	1	1	2	227	26.1362	8.27979
P26196	Probable ATP-dependent RNA helicase DDX6 OS=Homo sapiens OX=9606 GN=DDX6 PE=1 SV=2 - [DDX6_HUMAN]	9.56088	7.87	1	2	2	2	483	54.3823	8.66064
Q9NSE4	Isoleucine--tRNA ligase, mitochondrial OS=Homo sapiens OX=9606 GN=IARS2 PE=1 SV=2 - [SYIM_HUMAN]	9.51185	3.66	1	3	3	3	1012	113.719	7.1958
P47756	F-actin-capping protein subunit beta OS=Homo sapiens OX=9606 GN=CAPZB PE=1 SV=4 - [CAPZB_HUMAN]	9.47186	11.91	1	2	2	3	277	31.3308	5.59229
P07355	Annexin A2 OS=Homo sapiens OX=9606 GN=ANXA2 PE=1 SV=2 - [ANXA2_HUMAN]	9.3891	13.57	1	4	4	4	339	38.5798	7.75244
Q9UDY2	Tight junction protein ZO-2 OS=Homo sapiens OX=9606 GN=TJP2 PE=1 SV=2 - [ZO2_HUMAN]	9.35186	3.53	1	3	3	3	1190	133.876	7.40088
P08708	40S ribosomal protein S17 OS=Homo sapiens OX=9606 GN=RPS17 PE=1 SV=2 - [RS17_HUMAN]	9.34439	23.7	1	2	2	4	135	15.5404	9.84717
Q96KK5	Histone H2A type 1-H OS=Homo sapiens OX=9606 GN=HIST1H2AH PE=1 SV=3 - [H2A1H_HUMAN]	9.3151	21.88	10	2	2	3	128	13.8978	10.8872
O00303	Eukaryotic translation initiation factor 3 subunit F OS=Homo sapiens OX=9606 GN=EIF3F PE=1 SV=1 - [EIF3F_HUMAN]	9.30539	4.76	1	1	1	2	357	37.5402	5.45264
Q8IZW8	Tensin-4 OS=Homo sapiens OX=9606 GN=TNS4 PE=1 SV=3 - [TENS4_HUMAN]	9.26856	3.22	1	1	1	2	715	76.715	7.34229
Q99536	Synaptic vesicle membrane protein VAT-1 homolog OS=Homo sapiens OX=9606 GN=VAT1 PE=1 SV=2 - [VAT1_HUMAN]	9.25578	3.82	1	1	1	2	393	41.8934	6.29053
P12004	Proliferating cell nuclear antigen OS=Homo sapiens OX=9606 GN=PCNA PE=1 SV=1 - [PCNA_HUMAN]	9.24101	8.43	1	2	2	3	261	28.7503	4.69092
P05023	Sodium/potassium-transporting ATPase subunit alpha-1 OS=Homo sapiens OX=9606 GN=ATP1A1 PE=1 SV=1 - [AT1A1_HUMAN]	9.21834	3.81	1	3	3	3	1023	112.824	5.49072
Q86VP6	Cullin-associated NEDD8-dissociated protein 1 OS=Homo sapiens OX=9606 GN=CAND1 PE=1 SV=2 - [CAND1_HUMAN]	9.17183	3.9	1	4	4	4	1230	136.289	5.78271
P62917	60S ribosomal protein L8 OS=Homo sapiens OX=9606 GN=RPL8 PE=1 SV=2 - [RL8_HUMAN]	9.04209	14.01	1	2	2	3	257	28.0073	11.0337
Q16630	Cleavage and polyadenylation specificity factor subunit 6 OS=Homo sapiens OX=9606 GN=CPSF6 PE=1 SV=2 - [CPSF6_HUMAN]	9.01988	9.98	1	3	3	3	551	59.1734	7.15186
P54136	Arginine--tRNA ligase, cytoplasmic OS=Homo sapiens OX=9606 GN=RARS PE=1 SV=2 - [SYRC_HUMAN]	8.98064	5	1	3	3	3	660	75.3309	6.68311
P39019	40S ribosomal protein S19 OS=Homo sapiens OX=9606 GN=RPS19 PE=1 SV=2 - [RS19_HUMAN]	8.97921	22.76	1	3	3	3	145	16.0505	10.3159
Q02543	60S ribosomal protein L18a OS=Homo sapiens OX=9606 GN=RPL18A PE=1 SV=2 - [RL18A_HUMAN]	8.9542	19.32	1	3	3	3	176	20.7489	10.7114
P62266	40S ribosomal protein S23 OS=Homo sapiens OX=9606 GN=RPS23 PE=1 SV=3 - [RS23_HUMAN]	8.92988	27.27	1	2	2	3	143	15.7977	10.4917
P17980	26S proteasome regulatory subunit 6A OS=Homo sapiens OX=9606 GN=PSMC3 PE=1 SV=3 - [PRS6A_HUMAN]	8.8572	10.02	1	3	3	3	439	49.1725	5.23682
P63241	Eukaryotic translation initiation factor 5A-1 OS=Homo sapiens OX=9606 GN=EIF5A PE=1 SV=2 - [IF5A1_HUMAN]	8.84952	15.58	2	1	1	2	154	16.8214	5.23682
P05556	Integrin beta-1 OS=Homo sapiens OX=9606 GN=ITGB1 PE=1 SV=2 - [ITB1_HUMAN]	8.79927	4.14	1	2	2	3	798	88.357	5.38916
P27635	60S ribosomal protein L10 OS=Homo sapiens OX=9606 GN=RPL10 PE=1 SV=4 - [RL10_HUMAN]	8.67416	18.69	1	2	2	2	214	24.5879	10.0815
P14868	Aspartate--tRNA ligase, cytoplasmic OS=Homo sapiens OX=9606 GN=DARS PE=1 SV=2 - [SYDC_HUMAN]	8.62285	7.78	1	3	3	3	501	57.1	6.55127
O00159	Unconventional myosin-Ic OS=Homo sapiens OX=9606 GN=MYO1C PE=1 SV=4 - [MYO1C_HUMAN]	8.61465	3.48	1	3	3	3	1063	121.606	9.40771
P11182	Lipoamide acyltransferase component of branched-chain alpha-keto acid dehydrogenase complex, mitochondrial OS=Homo sapiens OX=9606 GN=DBT PE=1 SV=3 - [ODB2_HUMAN]	8.56832	8.92	1	2	2	3	482	53.4529	8.51416
O75683	Surfeit locus protein 6 OS=Homo sapiens OX=9606 GN=SURF6 PE=1 SV=3 - [SURF6_HUMAN]	8.49967	6.65	1	1	1	2	361	41.4256	10.6382
O43809	Cleavage and polyadenylation specificity factor subunit 5 OS=Homo sapiens OX=9606 GN=NUDT21 PE=1 SV=1 - [CPSF5_HUMAN]	8.4916	11.45	1	2	2	3	227	26.2107	8.82178
P46782	40S ribosomal protein S5 OS=Homo sapiens OX=9606 GN=RPS5 PE=1 SV=4 - [RS5_HUMAN]	8.46407	7.35	1	1	1	2	204	22.8621	9.71533
Q13813	Spectrin alpha chain, non-erythrocytic 1 OS=Homo sapiens OX=9606 GN=SPTAN1 PE=1 SV=3 - [SPTN1_HUMAN]	8.3963	2.02	1	3	3	4	2472	284.364	5.35107
A0A0C4DH67	Immunoglobulin kappa variable 1-8 OS=Homo sapiens OX=9606 GN=IGKV1-8 PE=3 SV=1 - [KV108_HUMAN]	8.37726	13.91	3	1	1	3	115	12.5292	9.01221
Q9UMS4	Pre-mRNA-processing factor 19 OS=Homo sapiens OX=9606 GN=PRPF19 PE=1 SV=1 - [PRP19_HUMAN]	8.34627	12.1	1	3	3	3	504	55.1463	6.60986
P46781	40S ribosomal protein S9 OS=Homo sapiens OX=9606 GN=RPS9 PE=1 SV=3 - [RS9_HUMAN]	8.33112	14.43	1	3	3	3	194	22.5776	10.6528
P62841	40S ribosomal protein S15 OS=Homo sapiens OX=9606 GN=RPS15 PE=1 SV=2 - [RS15_HUMAN]	8.31772	15.17	1	1	1	2	145	17.0292	10.3892
P00738	Haptoglobin OS=Homo sapiens OX=9606 GN=HP PE=1 SV=1 - [HPT_HUMAN]	8.29495	7.14	1	2	2	3	406	45.1766	6.58057
Q04637	Eukaryotic translation initiation factor 4 gamma 1 OS=Homo sapiens OX=9606 GN=EIF4G1 PE=1 SV=4 - [IF4G1_HUMAN]	8.28758	2.06	1	2	2	3	1599	175.382	5.32568
P62888	60S ribosomal protein L30 OS=Homo sapiens OX=9606 GN=RPL30 PE=1 SV=2 - [RL30_HUMAN]	8.21411	26.96	1	2	2	2	115	12.7757	9.62744
P01594	Immunoglobulin kappa variable 1-33 OS=Homo sapiens OX=9606 GN=IGKV1-33 PE=1 SV=2 - [KV133_HUMAN]	8.18595	13.68	1	1	1	2	117	12.8403	4.77979
Q14839	Chromodomain-helicase-DNA-binding protein 4 OS=Homo sapiens OX=9606 GN=CHD4 PE=1 SV=2 - [CHD4_HUMAN]	8.16233	1.88	1	2	2	3	1912	217.867	5.85889
P24390	ER lumen protein-retaining receptor 1 OS=Homo sapiens OX=9606 GN=KDELR1 PE=1 SV=1 - [ERD21_HUMAN]	7.82356	8.96	1	1	1	2	212	24.526	8.6167
Q14165	Malectin OS=Homo sapiens OX=9606 GN=MLEC PE=1 SV=1 - [MLEC_HUMAN]	7.81701	8.56	1	2	2	2	292	32.2136	5.41455
Q13148	TAR DNA-binding protein 43 OS=Homo sapiens OX=9606 GN=TARDBP PE=1 SV=1 - [TADBP_HUMAN]	7.78438	4.35	1	1	1	2	414	44.7113	6.18896
P57088	Transmembrane protein 33 OS=Homo sapiens OX=9606 GN=TMEM33 PE=1 SV=2 - [TMM33_HUMAN]	7.74637	4.86	1	1	1	2	247	27.9598	9.70068
Q92769	Histone deacetylase 2 OS=Homo sapiens OX=9606 GN=HDAC2 PE=1 SV=2 - [HDAC2_HUMAN]	7.72619	6.35	1	2	2	2	488	55.3288	5.90967
P60866	40S ribosomal protein S20 OS=Homo sapiens OX=9606 GN=RPS20 PE=1 SV=1 - [RS20_HUMAN]	7.72096	19.33	1	2	2	3	119	13.3643	9.93506
P06733	Alpha-enolase OS=Homo sapiens OX=9606 GN=ENO1 PE=1 SV=2 - [ENOA_HUMAN]	7.68654	6.45	2	2	2	2	434	47.1393	7.38623
P63173	60S ribosomal protein L38 OS=Homo sapiens OX=9606 GN=RPL38 PE=1 SV=2 - [RL38_HUMAN]	7.66938	18.57	1	2	2	2	70	8.21273	10.0962
P62750	60S ribosomal protein L23a OS=Homo sapiens OX=9606 GN=RPL23A PE=1 SV=1 - [RL23A_HUMAN]	7.64529	14.74	1	2	2	3	156	17.6841	10.4478
P31943	Heterogeneous nuclear ribonucleoprotein H OS=Homo sapiens OX=9606 GN=HNRNPH1 PE=1 SV=4 - [HNRH1_HUMAN]	7.62531	6.68	1	2	2	2	449	49.1984	6.30322
P48047	ATP synthase subunit O, mitochondrial OS=Homo sapiens OX=9606 GN=ATP5PO PE=1 SV=1 - [ATPO_HUMAN]	7.59827	11.74	1	2	2	2	213	23.2627	9.96436
Q86V81	THO complex subunit 4 OS=Homo sapiens OX=9606 GN=ALYREF PE=1 SV=3 - [THOC4_HUMAN]	7.50874	14.01	1	2	2	2	257	26.8716	11.1509
P54803	Galactocerebrosidase OS=Homo sapiens OX=9606 GN=GALC PE=1 SV=3 - [GALC_HUMAN]	7.27578	3.8	1	2	2	2	685	77.0147	6.63916
P61313	60S ribosomal protein L15 OS=Homo sapiens OX=9606 GN=RPL15 PE=1 SV=2 - [RL15_HUMAN]	7.25419	13.73	1	2	2	2	204	24.1311	11.6196
P36873	Serine/threonine-protein phosphatase PP1-gamma catalytic subunit OS=Homo sapiens OX=9606 GN=PPP1CC PE=1 SV=1 - [PP1G_HUMAN]	7.21366	5.88	3	1	1	2	323	36.9597	6.53662
Q99986	Serine/threonine-protein kinase VRK1 OS=Homo sapiens OX=9606 GN=VRK1 PE=1 SV=1 - [VRK1_HUMAN]	7.21102	10.35	1	2	2	2	396	45.4474	8.90967
Q15233	Non-POU domain-containing octamer-binding protein OS=Homo sapiens OX=9606 GN=NONO PE=1 SV=4 - [NONO_HUMAN]	7.17823	6.79	1	2	2	2	471	54.1973	8.95361
P23246	Splicing factor, proline- and glutamine-rich OS=Homo sapiens OX=9606 GN=SFPQ PE=1 SV=2 - [SFPQ_HUMAN]	7.15287	4.38	1	2	2	2	707	76.1016	9.43701
Q9NVI7	ATPase family AAA domain-containing protein 3A OS=Homo sapiens OX=9606 GN=ATAD3A PE=1 SV=2 - [ATD3A_HUMAN]	7.07223	4.1	1	1	2	2	634	71.3247	8.98291
P54886	Delta-1-pyrroline-5-carboxylate synthase OS=Homo sapiens OX=9606 GN=ALDH18A1 PE=1 SV=2 - [P5CS_HUMAN]	7.05996	2.89	1	1	1	2	795	87.2475	7.12256
Q99832	T-complex protein 1 subunit eta OS=Homo sapiens OX=9606 GN=CCT7 PE=1 SV=2 - [TCPH_HUMAN]	7.0344	5.71	1	3	3	3	543	59.3289	7.6499
Q00325	Phosphate carrier protein, mitochondrial OS=Homo sapiens OX=9606 GN=SLC25A3 PE=1 SV=2 - [MPCP_HUMAN]	6.99238	9.39	1	3	3	3	362	40.0687	9.37842
Q92621	Nuclear pore complex protein Nup205 OS=Homo sapiens OX=9606 GN=NUP205 PE=1 SV=3 - [NU205_HUMAN]	6.96079	0.89	1	1	1	2	2012	227.776	6.18896
P40429	60S ribosomal protein L13a OS=Homo sapiens OX=9606 GN=RPL13A PE=1 SV=2 - [RL13A_HUMAN]	6.91846	14.29	1	3	3	3	203	23.5624	10.9312
P16401	Histone H1.5 OS=Homo sapiens OX=9606 GN=HIST1H1B PE=1 SV=3 - [H15_HUMAN]	6.89493	5.75	1	2	2	2	226	22.5665	10.9165
P62847	40S ribosomal protein S24 OS=Homo sapiens OX=9606 GN=RPS24 PE=1 SV=1 - [RS24_HUMAN]	6.88484	17.29	1	2	2	4	133	15.4134	10.7847
O60716	Catenin delta-1 OS=Homo sapiens OX=9606 GN=CTNND1 PE=1 SV=1 - [CTND1_HUMAN]	6.88058	3.1	1	2	2	2	968	108.103	6.22705
P62854	40S ribosomal protein S26 OS=Homo sapiens OX=9606 GN=RPS26 PE=1 SV=3 - [RS26_HUMAN]	6.81106	10.43	2	1	1	2	115	13.0071	11.0044
P42677	40S ribosomal protein S27 OS=Homo sapiens OX=9606 GN=RPS27 PE=1 SV=3 - [RS27_HUMAN]	6.78098	15.48	2	1	1	2	84	9.45484	9.45166
P26641	Elongation factor 1-gamma OS=Homo sapiens OX=9606 GN=EEF1G PE=1 SV=3 - [EF1G_HUMAN]	6.77537	5.26	1	2	2	2	437	50.0871	6.66846
P11940	Polyadenylate-binding protein 1 OS=Homo sapiens OX=9606 GN=PABPC1 PE=1 SV=2 - [PABP1_HUMAN]	6.76547	4.87	2	2	2	3	636	70.6259	9.49561
O60313	Dynamin-like 120 kDa protein, mitochondrial OS=Homo sapiens OX=9606 GN=OPA1 PE=1 SV=3 - [OPA1_HUMAN]	6.65465	1.56	1	1	1	2	960	111.561	7.86963
Q9H0A0	RNA cytidine acetyltransferase OS=Homo sapiens OX=9606 GN=NAT10 PE=1 SV=2 - [NAT10_HUMAN]	6.65034	1.46	1	1	1	2	1025	115.657	8.26514
Q5T9A4	ATPase family AAA domain-containing protein 3B OS=Homo sapiens OX=9606 GN=ATAD3B PE=1 SV=1 - [ATD3B_HUMAN]	6.64035	3.55	1	1	2	2	648	72.5273	9.20264
O43242	26S proteasome non-ATPase regulatory subunit 3 OS=Homo sapiens OX=9606 GN=PSMD3 PE=1 SV=2 - [PSMD3_HUMAN]	6.56711	5.06	1	2	2	2	534	60.9395	8.44092
P08754	Guanine nucleotide-binding protein G(k) subunit alpha OS=Homo sapiens OX=9606 GN=GNAI3 PE=1 SV=3 - [GNAI3_HUMAN]	6.55918	4.24	1	1	1	2	354	40.5063	5.69385
Q8WUM4	Programmed cell death 6-interacting protein OS=Homo sapiens OX=9606 GN=PDCD6IP PE=1 SV=1 - [PDC6I_HUMAN]	6.5516	2.65	1	2	2	2	868	95.9631	6.52197
B2RPK0	Putative high mobility group protein B1-like 1 OS=Homo sapiens OX=9606 GN=HMGB1P1 PE=5 SV=1 - [HGB1A_HUMAN]	6.54834	7.11	2	1	1	2	211	24.2228	6.21436
O00410	Importin-5 OS=Homo sapiens OX=9606 GN=IPO5 PE=1 SV=4 - [IPO5_HUMAN]	6.47674	2.55	1	2	2	2	1097	123.55	4.94482
O60701	UDP-glucose 6-dehydrogenase OS=Homo sapiens OX=9606 GN=UGDH PE=1 SV=1 - [UGDH_HUMAN]	6.45002	8.3	1	2	2	2	494	54.9893	7.12256
P53597	Succinate--CoA ligase [ADP/GDP-forming] subunit alpha, mitochondrial OS=Homo sapiens OX=9606 GN=SUCLG1 PE=1 SV=4 - [SUCA_HUMAN]	6.39074	4.62	1	1	1	2	346	36.2268	8.79248
P62753	40S ribosomal protein S6 OS=Homo sapiens OX=9606 GN=RPS6 PE=1 SV=1 - [RS6_HUMAN]	6.3877	9.64	1	2	2	2	249	28.663	10.8433
Q8WUD1	Ras-related protein Rab-2B OS=Homo sapiens OX=9606 GN=RAB2B PE=1 SV=1 - [RAB2B_HUMAN]	6.37146	12.5	1	2	2	2	216	24.1991	7.82568
P84103	Serine/arginine-rich splicing factor 3 OS=Homo sapiens OX=9606 GN=SRSF3 PE=1 SV=1 - [SRSF3_HUMAN]	6.32489	14.02	1	2	2	2	164	19.3179	11.6489
P42167	Lamina-associated polypeptide 2, isoforms beta/gamma OS=Homo sapiens OX=9606 GN=TMPO PE=1 SV=2 - [LAP2B_HUMAN]	6.32107	9.25	2	2	2	2	454	50.6395	9.37842
O15260	Surfeit locus protein 4 OS=Homo sapiens OX=9606 GN=SURF4 PE=1 SV=3 - [SURF4_HUMAN]	6.31141	8.55	1	2	2	2	269	30.3738	7.78174
Q07020	60S ribosomal protein L18 OS=Homo sapiens OX=9606 GN=RPL18 PE=1 SV=2 - [RL18_HUMAN]	6.29747	11.7	1	2	2	2	188	21.6211	11.7222
P61158	Actin-related protein 3 OS=Homo sapiens OX=9606 GN=ACTR3 PE=1 SV=3 - [ARP3_HUMAN]	6.27917	6.22	1	2	2	2	418	47.341	5.88428
O94925	Glutaminase kidney isoform, mitochondrial OS=Homo sapiens OX=9606 GN=GLS PE=1 SV=1 - [GLSK_HUMAN]	6.27324	3.14	1	1	1	2	669	73.4139	7.76709
Q9BZL6	Serine/threonine-protein kinase D2 OS=Homo sapiens OX=9606 GN=PRKD2 PE=1 SV=3 - [KPCD2_HUMAN]	6.27276	4.78	1	2	2	2	878	96.6607	6.84424
O95433	Activator of 90 kDa heat shock protein ATPase homolog 1 OS=Homo sapiens OX=9606 GN=AHSA1 PE=1 SV=1 - [AHSA1_HUMAN]	6.25252	10.65	1	2	2	2	338	38.2503	5.52881
P62277	40S ribosomal protein S13 OS=Homo sapiens OX=9606 GN=RPS13 PE=1 SV=2 - [RS13_HUMAN]	6.22073	12.58	1	2	2	3	151	17.2117	10.5356
P46783	40S ribosomal protein S10 OS=Homo sapiens OX=9606 GN=RPS10 PE=1 SV=1 - [RS10_HUMAN]	6.1526	17.58	1	2	2	2	165	18.8859	10.1548
Q99459	Cell division cycle 5-like protein OS=Homo sapiens OX=9606 GN=CDC5L PE=1 SV=2 - [CDC5L_HUMAN]	6.14675	2.37	1	1	1	2	802	92.1937	8.17725
P78371	T-complex protein 1 subunit beta OS=Homo sapiens OX=9606 GN=CCT2 PE=1 SV=4 - [TCPB_HUMAN]	6.13928	10.84	1	3	3	4	535	57.4521	6.45557
O60841	Eukaryotic translation initiation factor 5B OS=Homo sapiens OX=9606 GN=EIF5B PE=1 SV=4 - [IF2P_HUMAN]	6.12347	0.98	1	1	1	2	1220	138.742	5.49072
P55084	Trifunctional enzyme subunit beta, mitochondrial OS=Homo sapiens OX=9606 GN=HADHB PE=1 SV=3 - [ECHB_HUMAN]	6.08488	6.54	1	2	2	2	474	51.2615	9.40771
P17096	High mobility group protein HMG-I/HMG-Y OS=Homo sapiens OX=9606 GN=HMGA1 PE=1 SV=3 - [HMGA1_HUMAN]	6.0326	32.71	1	2	2	2	107	11.6691	10.3159
Q92945	Far upstream element-binding protein 2 OS=Homo sapiens OX=9606 GN=KHSRP PE=1 SV=4 - [FUBP2_HUMAN]	6.00171	6.05	1	2	2	2	711	73.07	7.29834
Q9P2J5	Leucine--tRNA ligase, cytoplasmic OS=Homo sapiens OX=9606 GN=LARS PE=1 SV=2 - [SYLC_HUMAN]	6.0005	1.7	1	2	2	2	1176	134.379	7.29834
P61353	60S ribosomal protein L27 OS=Homo sapiens OX=9606 GN=RPL27 PE=1 SV=2 - [RL27_HUMAN]	5.9703	22.06	1	2	2	3	136	15.7877	10.5649
O75964	ATP synthase subunit g, mitochondrial OS=Homo sapiens OX=9606 GN=ATP5L PE=1 SV=3 - [ATP5L_HUMAN]	5.95586	27.18	1	2	2	2	103	11.4212	9.64209
O60814	Histone H2B type 1-K OS=Homo sapiens OX=9606 GN=HIST1H2BK PE=1 SV=3 - [H2B1K_HUMAN]	5.94082	19.05	14	2	2	2	126	13.8816	10.3159
P51991	Heterogeneous nuclear ribonucleoprotein A3 OS=Homo sapiens OX=9606 GN=HNRNPA3 PE=1 SV=2 - [ROA3_HUMAN]	5.92843	11.11	1	3	3	3	378	39.5706	9.01221
Q7LGA3	Heparan sulfate 2-O-sulfotransferase 1 OS=Homo sapiens OX=9606 GN=HS2ST1 PE=1 SV=1 - [HS2ST_HUMAN]	5.92367	3.37	1	1	1	2	356	41.8544	8.68994
Q00341	Vigilin OS=Homo sapiens OX=9606 GN=HDLBP PE=1 SV=2 - [VIGLN_HUMAN]	5.88478	2.21	1	2	2	3	1268	141.368	6.87354
P20340	Ras-related protein Rab-6A OS=Homo sapiens OX=9606 GN=RAB6A PE=1 SV=3 - [RAB6A_HUMAN]	5.79936	12.02	3	1	2	2	208	23.5779	5.5415
Q9NZ01	Very-long-chain enoyl-CoA reductase OS=Homo sapiens OX=9606 GN=TECR PE=1 SV=1 - [TECR_HUMAN]	5.74066	6.82	1	2	2	2	308	36.0108	9.45166
P31949	Protein S100-A11 OS=Homo sapiens OX=9606 GN=S100A11 PE=1 SV=2 - [S10AB_HUMAN]	5.61639	29.52	1	1	1	1	105	11.7328	7.12256
P49792	E3 SUMO-protein ligase RanBP2 OS=Homo sapiens OX=9606 GN=RANBP2 PE=1 SV=2 - [RBP2_HUMAN]	5.59686	1.52	1	2	2	2	3224	357.974	6.20166
Q08945	FACT complex subunit SSRP1 OS=Homo sapiens OX=9606 GN=SSRP1 PE=1 SV=1 - [SSRP1_HUMAN]	5.58813	3.24	1	2	2	2	709	81.0244	6.87354
Q9H9B4	Sideroflexin-1 OS=Homo sapiens OX=9606 GN=SFXN1 PE=1 SV=4 - [SFXN1_HUMAN]	5.55816	6.21	2	2	2	2	322	35.5963	9.0708
P43243	Matrin-3 OS=Homo sapiens OX=9606 GN=MATR3 PE=1 SV=2 - [MATR3_HUMAN]	5.54139	2.24	1	1	1	2	847	94.5648	6.25244
P15924	Desmoplakin OS=Homo sapiens OX=9606 GN=DSP PE=1 SV=3 - [DESP_HUMAN]	5.53166	1.11	1	2	2	2	2871	331.569	6.81494
P18621	60S ribosomal protein L17 OS=Homo sapiens OX=9606 GN=RPL17 PE=1 SV=3 - [RL17_HUMAN]	5.50423	8.7	1	1	1	1	184	21.3833	10.1694
P15941	Mucin-1 OS=Homo sapiens OX=9606 GN=MUC1 PE=1 SV=3 - [MUC1_HUMAN]	5.49771	1.35	1	1	1	2	1255	122.029	7.47412
P61160	Actin-related protein 2 OS=Homo sapiens OX=9606 GN=ACTR2 PE=1 SV=1 - [ARP2_HUMAN]	5.4656	6.85	1	2	2	2	394	44.7322	6.7417
Q9UJZ1	Stomatin-like protein 2, mitochondrial OS=Homo sapiens OX=9606 GN=STOML2 PE=1 SV=1 - [STML2_HUMAN]	5.46469	4.78	1	1	1	1	356	38.5102	7.38623
P0C0L4	Complement C4-A OS=Homo sapiens OX=9606 GN=C4A PE=1 SV=2 - [CO4A_HUMAN]	5.42001	1.55	1	2	2	2	1744	192.664	7.07861
P62269	40S ribosomal protein S18 OS=Homo sapiens OX=9606 GN=RPS18 PE=1 SV=3 - [RS18_HUMAN]	5.37239	11.18	1	2	2	2	152	17.7079	10.9897
Q15392	Delta(24)-sterol reductase OS=Homo sapiens OX=9606 GN=DHCR24 PE=1 SV=2 - [DHC24_HUMAN]	5.37073	4.26	1	2	2	2	516	60.062	8.1626
P62249	40S ribosomal protein S16 OS=Homo sapiens OX=9606 GN=RPS16 PE=1 SV=2 - [RS16_HUMAN]	5.33	13.7	1	2	2	2	146	16.435	10.2134
P62333	26S proteasome regulatory subunit 10B OS=Homo sapiens OX=9606 GN=PSMC6 PE=1 SV=1 - [PRS10_HUMAN]	5.28836	5.91	1	2	2	2	389	44.1451	7.48877
P27708	CAD protein OS=Homo sapiens OX=9606 GN=CAD PE=1 SV=3 - [PYR1_HUMAN]	5.2634	1.48	1	2	2	2	2225	242.829	6.45557
P26368	Splicing factor U2AF 65 kDa subunit OS=Homo sapiens OX=9606 GN=U2AF2 PE=1 SV=4 - [U2AF2_HUMAN]	5.25959	5.89	1	2	2	2	475	53.4672	9.08545
P49736	DNA replication licensing factor MCM2 OS=Homo sapiens OX=9606 GN=MCM2 PE=1 SV=4 - [MCM2_HUMAN]	5.2195	3.65	1	2	2	2	904	101.832	5.51611
P50914	60S ribosomal protein L14 OS=Homo sapiens OX=9606 GN=RPL14 PE=1 SV=4 - [RL14_HUMAN]	5.21671	9.77	1	2	2	2	215	23.417	10.9312
Q13151	Heterogeneous nuclear ribonucleoprotein A0 OS=Homo sapiens OX=9606 GN=HNRNPA0 PE=1 SV=1 - [ROA0_HUMAN]	5.21137	6.56	1	1	1	2	305	30.8218	9.29053
P68871	Hemoglobin subunit beta OS=Homo sapiens OX=9606 GN=HBB PE=1 SV=2 - [HBB_HUMAN]	5.1802	12.93	1	2	2	2	147	15.9883	7.28369
Q8WUH6	Transmembrane protein 263 OS=Homo sapiens OX=9606 GN=TMEM263 PE=1 SV=1 - [TM263_HUMAN]	5.177	17.24	1	1	1	1	116	11.7411	9.31982
P33176	Kinesin-1 heavy chain OS=Homo sapiens OX=9606 GN=KIF5B PE=1 SV=1 - [KINH_HUMAN]	5.17605	2.18	1	2	2	2	963	109.617	6.50732
O43181	NADH dehydrogenase [ubiquinone] iron-sulfur protein 4, mitochondrial OS=Homo sapiens OX=9606 GN=NDUFS4 PE=1 SV=1 - [NDUS4_HUMAN]	5.13618	8.57	1	1	1	2	175	20.0954	10.3013
P56192	Methionine--tRNA ligase, cytoplasmic OS=Homo sapiens OX=9606 GN=MARS PE=1 SV=2 - [SYMC_HUMAN]	5.09356	4	1	2	2	2	900	101.052	6.16357
Q96AG4	Leucine-rich repeat-containing protein 59 OS=Homo sapiens OX=9606 GN=LRRC59 PE=1 SV=1 - [LRC59_HUMAN]	5.0757	4.23	1	1	1	2	307	34.9089	9.56885
Q16891	MICOS complex subunit MIC60 OS=Homo sapiens OX=9606 GN=IMMT PE=1 SV=1 - [MIC60_HUMAN]	5.06489	7.52	1	3	3	3	758	83.6264	6.48096
Q3ZCQ8	Mitochondrial import inner membrane translocase subunit TIM50 OS=Homo sapiens OX=9606 GN=TIMM50 PE=1 SV=2 - [TIM50_HUMAN]	5.05783	7.65	1	2	2	2	353	39.6215	8.36768
Q12904	Aminoacyl tRNA synthase complex-interacting multifunctional protein 1 OS=Homo sapiens OX=9606 GN=AIMP1 PE=1 SV=2 - [AIMP1_HUMAN]	5.05438	11.86	1	2	2	2	312	34.3311	8.42627
P30041	Peroxiredoxin-6 OS=Homo sapiens OX=9606 GN=PRDX6 PE=1 SV=3 - [PRDX6_HUMAN]	5.05376	9.38	1	2	2	2	224	25.0192	6.37939
P62195	26S proteasome regulatory subunit 8 OS=Homo sapiens OX=9606 GN=PSMC5 PE=1 SV=1 - [PRS8_HUMAN]	5.04409	5.91	2	2	2	2	406	45.5971	7.54736
P02647	Apolipoprotein A-I OS=Homo sapiens OX=9606 GN=APOA1 PE=1 SV=1 - [APOA1_HUMAN]	5.01381	4.12	1	1	1	2	267	30.7589	5.75732
Q92499	ATP-dependent RNA helicase DDX1 OS=Homo sapiens OX=9606 GN=DDX1 PE=1 SV=2 - [DDX1_HUMAN]	4.97669	4.32	1	2	2	2	740	82.3798	7.2251
Q9HC07	Transmembrane protein 165 OS=Homo sapiens OX=9606 GN=TMEM165 PE=1 SV=1 - [TM165_HUMAN]	4.93019	7.72	1	1	1	1	324	34.8835	7.02002
Q99729	Heterogeneous nuclear ribonucleoprotein A/B OS=Homo sapiens OX=9606 GN=HNRNPAB PE=1 SV=2 - [ROAA_HUMAN]	4.91257	8.73	1	1	2	2	332	36.2024	8.20654
Q14498	RNA-binding protein 39 OS=Homo sapiens OX=9606 GN=RBM39 PE=1 SV=2 - [RBM39_HUMAN]	4.88024	5.09	1	2	2	2	530	59.3427	10.0962
P84098	60S ribosomal protein L19 OS=Homo sapiens OX=9606 GN=RPL19 PE=1 SV=1 - [RL19_HUMAN]	4.84562	8.67	1	1	1	1	196	23.4512	11.4731
P52907	F-actin-capping protein subunit alpha-1 OS=Homo sapiens OX=9606 GN=CAPZA1 PE=1 SV=3 - [CAZA1_HUMAN]	4.83249	6.99	1	1	1	2	286	32.9023	5.69385
P24539	ATP synthase F(0) complex subunit B1, mitochondrial OS=Homo sapiens OX=9606 GN=ATP5F1 PE=1 SV=2 - [AT5F1_HUMAN]	4.75836	5.86	1	1	1	2	256	28.8903	9.36377
Q9Y383	Putative RNA-binding protein Luc7-like 2 OS=Homo sapiens OX=9606 GN=LUC7L2 PE=1 SV=2 - [LC7L2_HUMAN]	4.73606	4.08	1	1	1	2	392	46.4856	10.0083
O00231	26S proteasome non-ATPase regulatory subunit 11 OS=Homo sapiens OX=9606 GN=PSMD11 PE=1 SV=3 - [PSD11_HUMAN]	4.70411	5.69	1	2	2	2	422	47.434	6.48096
P61604	10 kDa heat shock protein, mitochondrial OS=Homo sapiens OX=9606 GN=HSPE1 PE=1 SV=2 - [CH10_HUMAN]	4.69711	13.73	1	1	1	1	102	10.9249	8.92432
P11217	Glycogen phosphorylase, muscle form OS=Homo sapiens OX=9606 GN=PYGM PE=1 SV=6 - [PYGM_HUMAN]	4.69355	1.9	2	1	1	2	842	97.0306	7.03467
P29401	Transketolase OS=Homo sapiens OX=9606 GN=TKT PE=1 SV=3 - [TKT_HUMAN]	4.60962	3.53	1	1	1	1	623	67.8347	7.66455
Q9UJX3	Anaphase-promoting complex subunit 7 OS=Homo sapiens OX=9606 GN=ANAPC7 PE=1 SV=4 - [APC7_HUMAN]	4.53228	4.01	1	1	1	1	599	66.8128	5.64307
P04181	Ornithine aminotransferase, mitochondrial OS=Homo sapiens OX=9606 GN=OAT PE=1 SV=1 - [OAT_HUMAN]	4.45833	7.74	1	2	2	3	439	48.5042	7.03467
P35613	Basigin OS=Homo sapiens OX=9606 GN=BSG PE=1 SV=2 - [BASI_HUMAN]	4.3877	4.68	1	1	1	1	385	42.1741	5.65576
A6NIZ1	Ras-related protein Rap-1b-like protein OS=Homo sapiens OX=9606 PE=2 SV=1 - [RP1BL_HUMAN]	4.38377	6.52	3	1	1	1	184	20.9116	5.47803
P49419	Alpha-aminoadipic semialdehyde dehydrogenase OS=Homo sapiens OX=9606 GN=ALDH7A1 PE=1 SV=5 - [AL7A1_HUMAN]	4.38043	3.15	1	1	1	1	539	58.4501	7.98682
P53999	Activated RNA polymerase II transcriptional coactivator p15 OS=Homo sapiens OX=9606 GN=SUB1 PE=1 SV=3 - [TCP4_HUMAN]	4.34916	24.41	1	3	3	3	127	14.3864	9.59814
P33947	ER lumen protein-retaining receptor 2 OS=Homo sapiens OX=9606 GN=KDELR2 PE=1 SV=1 - [ERD22_HUMAN]	4.29803	8.02	1	1	1	1	212	24.406	8.71924
Q13765	Nascent polypeptide-associated complex subunit alpha OS=Homo sapiens OX=9606 GN=NACA PE=1 SV=1 - [NACA_HUMAN]	4.27994	6.98	2	1	1	1	215	23.3697	4.56396
Q9Y6Q5	AP-1 complex subunit mu-2 OS=Homo sapiens OX=9606 GN=AP1M2 PE=1 SV=4 - [AP1M2_HUMAN]	4.25227	2.84	1	1	1	1	423	48.0782	8.22119
P42704	Leucine-rich PPR motif-containing protein, mitochondrial OS=Homo sapiens OX=9606 GN=LRPPRC PE=1 SV=3 - [LPPRC_HUMAN]	4.22725	1.15	1	1	1	1	1394	157.805	6.12549
P24534	Elongation factor 1-beta OS=Homo sapiens OX=9606 GN=EEF1B2 PE=1 SV=3 - [EF1B_HUMAN]	4.22232	6.67	1	1	1	1	225	24.7483	4.66553
Q92896	Golgi apparatus protein 1 OS=Homo sapiens OX=9606 GN=GLG1 PE=1 SV=2 - [GSLG1_HUMAN]	4.21564	1.27	1	1	1	1	1179	134.464	6.90283
Q9NRP0	Oligosaccharyltransferase complex subunit OSTC OS=Homo sapiens OX=9606 GN=OSTC PE=1 SV=1 - [OSTC_HUMAN]	4.19498	8.05	1	1	1	1	149	16.8178	9.12939
Q9P260	RAB11-binding protein RELCH OS=Homo sapiens OX=9606 GN=RELCH PE=1 SV=2 - [RELCH_HUMAN]	4.09843	1.15	1	1	1	1	1216	134.545	5.45264
O95470	Sphingosine-1-phosphate lyase 1 OS=Homo sapiens OX=9606 GN=SGPL1 PE=1 SV=3 - [SGPL1_HUMAN]	4.08075	2.64	1	1	1	1	568	63.4827	9.15869
P18754	Regulator of chromosome condensation OS=Homo sapiens OX=9606 GN=RCC1 PE=1 SV=1 - [RCC1_HUMAN]	4.04747	4.51	1	1	1	1	421	44.9406	7.51807
P47914	60S ribosomal protein L29 OS=Homo sapiens OX=9606 GN=RPL29 PE=1 SV=2 - [RL29_HUMAN]	4.04111	9.43	1	1	1	1	159	17.7411	11.6636
O15270	Serine palmitoyltransferase 2 OS=Homo sapiens OX=9606 GN=SPTLC2 PE=1 SV=1 - [SPTC2_HUMAN]	4.02331	2.31	1	1	1	1	562	62.8839	7.78174
Q9NWW5	Ceroid-lipofuscinosis neuronal protein 6 OS=Homo sapiens OX=9606 GN=CLN6 PE=1 SV=1 - [CLN6_HUMAN]	4.01724	6.75	1	1	1	1	311	35.8959	8.86572
Q9Y2G8	DnaJ homolog subfamily C member 16 OS=Homo sapiens OX=9606 GN=DNAJC16 PE=2 SV=3 - [DJC16_HUMAN]	4.01323	0.77	2	1	1	2	782	90.5345	7.12256
Q16822	Phosphoenolpyruvate carboxykinase [GTP], mitochondrial OS=Homo sapiens OX=9606 GN=PCK2 PE=1 SV=4 - [PCKGM_HUMAN]	3.9859	3.91	1	1	1	1	640	70.6536	7.62061
P00450	Ceruloplasmin OS=Homo sapiens OX=9606 GN=CP PE=1 SV=1 - [CERU_HUMAN]	3.96833	1.31	1	1	1	1	1065	122.128	5.71924
Q86VM9	Zinc finger CCCH domain-containing protein 18 OS=Homo sapiens OX=9606 GN=ZC3H18 PE=1 SV=2 - [ZCH18_HUMAN]	3.90467	2.62	1	1	1	1	953	106.316	8.32373
P10620	Microsomal glutathione S-transferase 1 OS=Homo sapiens OX=9606 GN=MGST1 PE=1 SV=1 - [MGST1_HUMAN]	3.8641	8.39	1	1	1	1	155	17.5872	9.39307
P12268	Inosine-5'-monophosphate dehydrogenase 2 OS=Homo sapiens OX=9606 GN=IMPDH2 PE=1 SV=2 - [IMDH2_HUMAN]	3.86177	3.89	1	1	1	1	514	55.7696	6.90283
P78347	General transcription factor II-I OS=Homo sapiens OX=9606 GN=GTF2I PE=1 SV=2 - [GTF2I_HUMAN]	3.82977	1.6	1	1	1	1	998	112.346	6.39209
Q9H223	EH domain-containing protein 4 OS=Homo sapiens OX=9606 GN=EHD4 PE=1 SV=1 - [EHD4_HUMAN]	3.81904	2.77	1	1	1	1	541	61.1365	6.75635
O00487	26S proteasome non-ATPase regulatory subunit 14 OS=Homo sapiens OX=9606 GN=PSMD14 PE=1 SV=1 - [PSDE_HUMAN]	3.76026	4.19	1	1	1	1	310	34.5546	6.52197
Q13867	Bleomycin hydrolase OS=Homo sapiens OX=9606 GN=BLMH PE=1 SV=1 - [BLMH_HUMAN]	3.73233	4.4	1	1	1	1	455	52.528	6.26514
P20674	Cytochrome c oxidase subunit 5A, mitochondrial OS=Homo sapiens OX=9606 GN=COX5A PE=1 SV=2 - [COX5A_HUMAN]	3.72673	20	1	1	1	1	150	16.7517	6.78564
P31689	DnaJ homolog subfamily A member 1 OS=Homo sapiens OX=9606 GN=DNAJA1 PE=1 SV=2 - [DNJA1_HUMAN]	3.71837	6.3	1	1	1	1	397	44.8395	7.07861
Q96N66	Lysophospholipid acyltransferase 7 OS=Homo sapiens OX=9606 GN=MBOAT7 PE=1 SV=2 - [MBOA7_HUMAN]	3.64642	2.54	1	1	1	1	472	52.7303	8.96826
Q8N4V1	Membrane magnesium transporter 1 OS=Homo sapiens OX=9606 GN=MMGT1 PE=1 SV=1 - [MMGT1_HUMAN]	3.63903	18.32	1	1	1	1	131	14.6766	9.15869
P55265	Double-stranded RNA-specific adenosine deaminase OS=Homo sapiens OX=9606 GN=ADAR PE=1 SV=4 - [DSRAD_HUMAN]	3.60933	1.47	1	1	1	1	1226	135.981	8.646
P61513	60S ribosomal protein L37a OS=Homo sapiens OX=9606 GN=RPL37A PE=1 SV=2 - [RL37A_HUMAN]	3.59371	19.57	1	1	1	1	92	10.2685	10.4331
Q13200	26S proteasome non-ATPase regulatory subunit 2 OS=Homo sapiens OX=9606 GN=PSMD2 PE=1 SV=3 - [PSMD2_HUMAN]	3.58718	2.09	1	1	1	1	908	100.136	5.19873
Q01081	Splicing factor U2AF 35 kDa subunit OS=Homo sapiens OX=9606 GN=U2AF1 PE=1 SV=3 - [U2AF1_HUMAN]	3.5546	7.5	1	1	1	1	240	27.8545	8.80713
P29692	Elongation factor 1-delta OS=Homo sapiens OX=9606 GN=EEF1D PE=1 SV=5 - [EF1D_HUMAN]	3.54592	4.27	1	1	1	1	281	31.1028	5.0083
Q9Y3B4	Splicing factor 3B subunit 6 OS=Homo sapiens OX=9606 GN=SF3B6 PE=1 SV=1 - [SF3B6_HUMAN]	3.54175	11.2	1	1	1	1	125	14.5756	9.37842
A0A075B6K5	Immunoglobulin lambda variable 3-9 OS=Homo sapiens OX=9606 GN=IGLV3-9 PE=3 SV=1 - [LV39_HUMAN]	3.5302	13.91	2	1	1	1	115	12.3241	7.38623
P11387	DNA topoisomerase 1 OS=Homo sapiens OX=9606 GN=TOP1 PE=1 SV=2 - [TOP1_HUMAN]	3.52838	2.09	1	1	1	1	765	90.6689	9.30518
P51114	Fragile X mental retardation syndrome-related protein 1 OS=Homo sapiens OX=9606 GN=FXR1 PE=1 SV=3 - [FXR1_HUMAN]	3.51912	2.9	1	1	1	1	621	69.6779	6.15088
P16422	Epithelial cell adhesion molecule OS=Homo sapiens OX=9606 GN=EPCAM PE=1 SV=2 - [EPCAM_HUMAN]	3.5098	7.96	1	1	1	1	314	34.9097	7.45947
P62857	40S ribosomal protein S28 OS=Homo sapiens OX=9606 GN=RPS28 PE=1 SV=1 - [RS28_HUMAN]	3.50946	17.39	1	1	1	1	69	7.8362	10.6968
P62979	Ubiquitin-40S ribosomal protein S27a OS=Homo sapiens OX=9606 GN=RPS27A PE=1 SV=2 - [RS27A_HUMAN]	3.50364	8.33	1	1	1	1	156	17.9535	9.64209
P13164	Interferon-induced transmembrane protein 1 OS=Homo sapiens OX=9606 GN=IFITM1 PE=1 SV=3 - [IFM1_HUMAN]	3.49696	12.8	3	1	1	1	125	13.9553	7.92822
P26640	Valine--tRNA ligase OS=Homo sapiens OX=9606 GN=VARS PE=1 SV=4 - [SYVC_HUMAN]	3.47979	0.87	1	1	1	1	1264	140.387	7.59131
P59998	Actin-related protein 2/3 complex subunit 4 OS=Homo sapiens OX=9606 GN=ARPC4 PE=1 SV=3 - [ARPC4_HUMAN]	3.47198	6.55	1	1	1	1	168	19.6543	8.42627
Q9BVK6	Transmembrane emp24 domain-containing protein 9 OS=Homo sapiens OX=9606 GN=TMED9 PE=1 SV=2 - [TMED9_HUMAN]	3.4685	4.68	1	1	1	1	235	27.2602	8.01611
Q15800	Methylsterol monooxygenase 1 OS=Homo sapiens OX=9606 GN=MSMO1 PE=1 SV=1 - [MSMO1_HUMAN]	3.43903	4.78	1	1	1	1	293	35.1926	7.2251
Q9Y230	RuvB-like 2 OS=Homo sapiens OX=9606 GN=RUVBL2 PE=1 SV=3 - [RUVB2_HUMAN]	3.42203	2.59	1	1	1	1	463	51.1246	5.64307
P49458	Signal recognition particle 9 kDa protein OS=Homo sapiens OX=9606 GN=SRP9 PE=1 SV=2 - [SRP09_HUMAN]	3.41671	12.79	1	1	1	1	86	10.1051	7.97217
O15144	Actin-related protein 2/3 complex subunit 2 OS=Homo sapiens OX=9606 GN=ARPC2 PE=1 SV=1 - [ARPC2_HUMAN]	3.41155	4.33	1	1	1	1	300	34.3115	7.35693
Q92522	Histone H1x OS=Homo sapiens OX=9606 GN=H1FX PE=1 SV=1 - [H1X_HUMAN]	3.38772	5.63	1	1	1	1	213	22.4735	10.7554
P08134	Rho-related GTP-binding protein RhoC OS=Homo sapiens OX=9606 GN=RHOC PE=1 SV=1 - [RHOC_HUMAN]	3.38448	6.22	1	1	1	1	193	21.9923	6.58057
Q9Y3U8	60S ribosomal protein L36 OS=Homo sapiens OX=9606 GN=RPL36 PE=1 SV=3 - [RL36_HUMAN]	3.3757	10.48	1	1	1	1	105	12.2459	11.5903
Q13428	Treacle protein OS=Homo sapiens OX=9606 GN=TCOF1 PE=1 SV=3 - [TCOF_HUMAN]	3.36125	0.67	1	1	1	1	1488	152.015	9.0415
Q9Y263	Phospholipase A-2-activating protein OS=Homo sapiens OX=9606 GN=PLAA PE=1 SV=2 - [PLAP_HUMAN]	3.35106	2.52	1	1	1	1	795	87.1014	6.3667
P13073	Cytochrome c oxidase subunit 4 isoform 1, mitochondrial OS=Homo sapiens OX=9606 GN=COX4I1 PE=1 SV=1 - [COX41_HUMAN]	3.3376	7.1	1	1	1	1	169	19.564	9.51025
Q9H4M9	EH domain-containing protein 1 OS=Homo sapiens OX=9606 GN=EHD1 PE=1 SV=2 - [EHD1_HUMAN]	3.32574	2.25	1	1	1	1	534	60.5887	6.82959
O94874	E3 UFM1-protein ligase 1 OS=Homo sapiens OX=9606 GN=UFL1 PE=1 SV=2 - [UFL1_HUMAN]	3.32427	1.51	1	1	1	1	794	89.5398	6.78564
P10515	Dihydrolipoyllysine-residue acetyltransferase component of pyruvate dehydrogenase complex, mitochondrial OS=Homo sapiens OX=9606 GN=DLAT PE=1 SV=3 - [ODP2_HUMAN]	3.25329	2.16	1	1	1	1	647	68.9531	7.84033
Q8NAV1	Pre-mRNA-splicing factor 38A OS=Homo sapiens OX=9606 GN=PRPF38A PE=1 SV=1 - [PR38A_HUMAN]	3.2215	5.13	1	1	1	1	312	37.4534	9.96436
P00387	NADH-cytochrome b5 reductase 3 OS=Homo sapiens OX=9606 GN=CYB5R3 PE=1 SV=3 - [NB5R3_HUMAN]	3.21503	3.65	1	1	1	1	301	34.2127	7.59131
Q13283	Ras GTPase-activating protein-binding protein 1 OS=Homo sapiens OX=9606 GN=G3BP1 PE=1 SV=1 - [G3BP1_HUMAN]	3.21125	3.22	1	1	1	1	466	52.1321	5.51611
Q9P0L0	Vesicle-associated membrane protein-associated protein A OS=Homo sapiens OX=9606 GN=VAPA PE=1 SV=3 - [VAPA_HUMAN]	3.20033	5.62	1	1	1	1	249	27.8752	8.6167
Q8IVT2	Mitotic interactor and substrate of PLK1 OS=Homo sapiens OX=9606 GN=MISP PE=1 SV=1 - [MISP_HUMAN]	3.18971	2.36	1	1	1	1	679	75.311	6.82959
O43240	Kallikrein-10 OS=Homo sapiens OX=9606 GN=KLK10 PE=1 SV=3 - [KLK10_HUMAN]	3.18876	15.94	1	1	1	1	276	30.1503	8.5874
Q15286	Ras-related protein Rab-35 OS=Homo sapiens OX=9606 GN=RAB35 PE=1 SV=1 - [RAB35_HUMAN]	3.17585	12.44	3	1	2	2	201	23.0108	8.29443
P36542	ATP synthase subunit gamma, mitochondrial OS=Homo sapiens OX=9606 GN=ATP5F1C PE=1 SV=1 - [ATPG_HUMAN]	3.17392	4.03	1	1	1	1	298	32.9753	9.21729
Q12906	Interleukin enhancer-binding factor 3 OS=Homo sapiens OX=9606 GN=ILF3 PE=1 SV=3 - [ILF3_HUMAN]	3.16963	1.12	1	1	1	1	894	95.2791	8.76318
O14828	Secretory carrier-associated membrane protein 3 OS=Homo sapiens OX=9606 GN=SCAMP3 PE=1 SV=3 - [SCAM3_HUMAN]	3.16724	4.61	1	1	1	1	347	38.2623	7.63525
Q9BPX5	Actin-related protein 2/3 complex subunit 5-like protein OS=Homo sapiens OX=9606 GN=ARPC5L PE=1 SV=1 - [ARP5L_HUMAN]	3.15203	7.84	1	1	1	1	153	16.9308	6.59521
O95299	NADH dehydrogenase [ubiquinone] 1 alpha subcomplex subunit 10, mitochondrial OS=Homo sapiens OX=9606 GN=NDUFA10 PE=1 SV=1 - [NDUAA_HUMAN]	3.14986	3.38	1	1	1	1	355	40.7249	8.48486
P56134	ATP synthase subunit f, mitochondrial OS=Homo sapiens OX=9606 GN=ATP5MF PE=1 SV=3 - [ATPK_HUMAN]	3.1308	11.7	1	1	1	1	94	10.9107	9.67139
Q9BQB6	Vitamin K epoxide reductase complex subunit 1 OS=Homo sapiens OX=9606 GN=VKORC1 PE=1 SV=1 - [VKOR1_HUMAN]	3.12586	7.98	1	1	1	1	163	18.2225	9.36377
P20339	Ras-related protein Rab-5A OS=Homo sapiens OX=9606 GN=RAB5A PE=1 SV=2 - [RAB5A_HUMAN]	3.11614	5.12	3	1	1	1	215	23.6438	8.14795
Q9P2R7	Succinate--CoA ligase [ADP-forming] subunit beta, mitochondrial OS=Homo sapiens OX=9606 GN=SUCLA2 PE=1 SV=3 - [SUCB1_HUMAN]	3.0965	2.59	1	1	1	1	463	50.2852	7.41553
P62280	40S ribosomal protein S11 OS=Homo sapiens OX=9606 GN=RPS11 PE=1 SV=3 - [RS11_HUMAN]	3.08406	17.72	1	2	2	2	158	18.419	10.3013
P15153	Ras-related C3 botulinum toxin substrate 2 OS=Homo sapiens OX=9606 GN=RAC2 PE=1 SV=1 - [RAC2_HUMAN]	3.08116	5.21	3	1	1	1	192	21.4151	7.60596
O43143	Pre-mRNA-splicing factor ATP-dependent RNA helicase DHX15 OS=Homo sapiens OX=9606 GN=DHX15 PE=1 SV=2 - [DHX15_HUMAN]	3.07828	4.4	1	3	3	3	795	90.8752	7.45947
P01023	Alpha-2-macroglobulin OS=Homo sapiens OX=9606 GN=A2M PE=1 SV=3 - [A2MG_HUMAN]	3.07185	0.61	2	1	1	1	1474	163.188	6.45557
Q07666	KH domain-containing, RNA-binding, signal transduction-associated protein 1 OS=Homo sapiens OX=9606 GN=KHDRBS1 PE=1 SV=1 - [KHDR1_HUMAN]	3.06977	7.67	1	2	2	2	443	48.1972	8.66064
P04196	Histidine-rich glycoprotein OS=Homo sapiens OX=9606 GN=HRG PE=1 SV=1 - [HRG_HUMAN]	3.06265	1.71	1	1	1	1	525	59.5409	7.50342
Q8IYB3	Serine/arginine repetitive matrix protein 1 OS=Homo sapiens OX=9606 GN=SRRM1 PE=1 SV=2 - [SRRM1_HUMAN]	3.04955	2.77	1	1	1	1	904	102.274	11.8394
P61586	Transforming protein RhoA OS=Homo sapiens OX=9606 GN=RHOA PE=1 SV=1 - [RHOA_HUMAN]	2.99139	6.22	1	1	1	1	193	21.7541	6.1001
P04406	Glyceraldehyde-3-phosphate dehydrogenase OS=Homo sapiens OX=9606 GN=GAPDH PE=1 SV=3 - [G3P_HUMAN]	2.98742	4.18	1	1	1	1	335	36.0304	8.45557
Q9UL25	Ras-related protein Rab-21 OS=Homo sapiens OX=9606 GN=RAB21 PE=1 SV=3 - [RAB21_HUMAN]	2.9804	4.89	1	1	1	1	225	24.3323	7.94287
Q7L2H7	Eukaryotic translation initiation factor 3 subunit M OS=Homo sapiens OX=9606 GN=EIF3M PE=1 SV=1 - [EIF3M_HUMAN]	2.97979	2.67	1	1	1	1	374	42.4758	5.63037
Q06033	Inter-alpha-trypsin inhibitor heavy chain H3 OS=Homo sapiens OX=9606 GN=ITIH3 PE=1 SV=2 - [ITIH3_HUMAN]	2.97601	1.69	1	1	1	1	890	99.7865	5.74463
P02790	Hemopexin OS=Homo sapiens OX=9606 GN=HPX PE=1 SV=2 - [HEMO_HUMAN]	2.9695	2.38	1	1	1	1	462	51.6433	7.02002
P10599	Thioredoxin OS=Homo sapiens OX=9606 GN=TXN PE=1 SV=3 - [THIO_HUMAN]	2.96935	20.95	1	2	2	2	105	11.7297	4.91943
O75533	Splicing factor 3B subunit 1 OS=Homo sapiens OX=9606 GN=SF3B1 PE=1 SV=3 - [SF3B1_HUMAN]	2.95858	0.84	1	1	1	1	1304	145.738	7.09326
P08559	Pyruvate dehydrogenase E1 component subunit alpha, somatic form, mitochondrial OS=Homo sapiens OX=9606 GN=PDHA1 PE=1 SV=3 - [ODPA_HUMAN]	2.95276	3.33	1	1	1	1	390	43.2676	8.06006
O00148	ATP-dependent RNA helicase DDX39A OS=Homo sapiens OX=9606 GN=DDX39A PE=1 SV=2 - [DX39A_HUMAN]	2.94706	2.34	2	1	1	1	427	49.098	5.68115
Q9NR30	Nucleolar RNA helicase 2 OS=Homo sapiens OX=9606 GN=DDX21 PE=1 SV=5 - [DDX21_HUMAN]	2.9464	1.4	1	1	1	1	783	87.2904	9.27588
Q9NQC3	Reticulon-4 OS=Homo sapiens OX=9606 GN=RTN4 PE=1 SV=2 - [RTN4_HUMAN]	2.93682	1.09	1	1	1	1	1192	129.851	4.50049
Q16795	NADH dehydrogenase [ubiquinone] 1 alpha subcomplex subunit 9, mitochondrial OS=Homo sapiens OX=9606 GN=NDUFA9 PE=1 SV=2 - [NDUA9_HUMAN]	2.93636	3.71	1	1	1	1	377	42.4826	9.80322
Q31612	HLA class I histocompatibility antigen, B-73 alpha chain OS=Homo sapiens OX=9606 GN=HLA-B PE=1 SV=1 - [1B73_HUMAN]	2.93391	3.58	5	1	1	1	363	40.4099	6.23975
P49748	Very long-chain specific acyl-CoA dehydrogenase, mitochondrial OS=Homo sapiens OX=9606 GN=ACADVL PE=1 SV=1 - [ACADV_HUMAN]	2.93337	2.9	1	1	1	1	655	70.3454	8.74854
Q1KMD3	Heterogeneous nuclear ribonucleoprotein U-like protein 2 OS=Homo sapiens OX=9606 GN=HNRNPUL2 PE=1 SV=1 - [HNRL2_HUMAN]	2.92344	3.21	1	1	1	1	747	85.0522	4.90674
P62851	40S ribosomal protein S25 OS=Homo sapiens OX=9606 GN=RPS25 PE=1 SV=1 - [RS25_HUMAN]	2.89502	7.2	1	1	1	1	125	13.7337	10.1108
Q96E39	RNA binding motif protein, X-linked-like-1 OS=Homo sapiens OX=9606 GN=RBMXL1 PE=1 SV=1 - [RMXL1_HUMAN]	2.88949	3.33	2	1	1	1	390	42.1162	9.89111
P60953	Cell division control protein 42 homolog OS=Homo sapiens OX=9606 GN=CDC42 PE=1 SV=2 - [CDC42_HUMAN]	2.86251	5.76	1	1	1	1	191	21.245	6.55127
P08240	Signal recognition particle receptor subunit alpha OS=Homo sapiens OX=9606 GN=SRPRA PE=1 SV=2 - [SRPRA_HUMAN]	2.84734	2.04	1	1	1	1	638	69.7672	8.95361
Q16740	ATP-dependent Clp protease proteolytic subunit, mitochondrial OS=Homo sapiens OX=9606 GN=CLPP PE=1 SV=1 - [CLPP_HUMAN]	2.84372	6.5	1	1	1	1	277	30.1606	8.08936
P49755	Transmembrane emp24 domain-containing protein 10 OS=Homo sapiens OX=9606 GN=TMED10 PE=1 SV=2 - [TMEDA_HUMAN]	2.83294	4.11	1	1	1	1	219	24.96	7.44482
Q7L014	Probable ATP-dependent RNA helicase DDX46 OS=Homo sapiens OX=9606 GN=DDX46 PE=1 SV=2 - [DDX46_HUMAN]	2.81521	0.97	1	1	1	1	1031	117.29	9.29053
Q6PI48	Aspartate--tRNA ligase, mitochondrial OS=Homo sapiens OX=9606 GN=DARS2 PE=1 SV=1 - [SYDM_HUMAN]	2.81423	1.86	1	1	1	1	645	73.5161	8.01611
Q8WWY3	U4/U6 small nuclear ribonucleoprotein Prp31 OS=Homo sapiens OX=9606 GN=PRPF31 PE=1 SV=2 - [PRP31_HUMAN]	2.8115	2.61	1	1	1	1	499	55.4214	5.78271
O95782	AP-2 complex subunit alpha-1 OS=Homo sapiens OX=9606 GN=AP2A1 PE=1 SV=3 - [AP2A1_HUMAN]	2.78784	1.43	1	1	1	1	977	107.478	7.03467
P62913	60S ribosomal protein L11 OS=Homo sapiens OX=9606 GN=RPL11 PE=1 SV=2 - [RL11_HUMAN]	2.7779	5.06	1	1	1	1	178	20.2396	9.59814
P41250	Glycine--tRNA ligase OS=Homo sapiens OX=9606 GN=GARS PE=1 SV=3 - [GARS_HUMAN]	2.77763	3.25	1	2	2	2	739	83.1126	7.03467
Q9UNM6	26S proteasome non-ATPase regulatory subunit 13 OS=Homo sapiens OX=9606 GN=PSMD13 PE=1 SV=2 - [PSD13_HUMAN]	2.7302	2.66	1	1	1	1	376	42.9181	5.80811
Q14541	Hepatocyte nuclear factor 4-gamma OS=Homo sapiens OX=9606 GN=HNF4G PE=1 SV=3 - [HNF4G_HUMAN]	2.71783	5.39	1	1	1	1	408	45.8473	8.35303
P51153	Ras-related protein Rab-13 OS=Homo sapiens OX=9606 GN=RAB13 PE=1 SV=1 - [RAB13_HUMAN]	2.69736	5.42	1	1	1	1	203	22.7597	9.18799
Q8TCJ2	Dolichyl-diphosphooligosaccharide--protein glycosyltransferase subunit STT3B OS=Homo sapiens OX=9606 GN=STT3B PE=1 SV=1 - [STT3B_HUMAN]	2.6969	1.45	1	1	1	1	826	93.6137	8.90967
P46060	Ran GTPase-activating protein 1 OS=Homo sapiens OX=9606 GN=RANGAP1 PE=1 SV=1 - [RAGP1_HUMAN]	2.67665	2.04	1	1	1	1	587	63.5023	4.67822
Q9Y3I0	tRNA-splicing ligase RtcB homolog OS=Homo sapiens OX=9606 GN=RTCB PE=1 SV=1 - [RTCB_HUMAN]	2.66795	2.57	1	1	1	1	505	55.1749	7.2251
P32322	Pyrroline-5-carboxylate reductase 1, mitochondrial OS=Homo sapiens OX=9606 GN=PYCR1 PE=1 SV=2 - [P5CR1_HUMAN]	2.66374	3.45	1	1	1	1	319	33.3396	7.60596
Q15043	Zinc transporter ZIP14 OS=Homo sapiens OX=9606 GN=SLC39A14 PE=1 SV=3 - [S39AE_HUMAN]	2.66221	2.44	1	1	1	1	492	54.1772	5.32568
P49915	GMP synthase [glutamine-hydrolyzing] OS=Homo sapiens OX=9606 GN=GMPS PE=1 SV=1 - [GUAA_HUMAN]	2.66015	1.59	1	1	1	1	693	76.667	6.87354
Q96HC4	PDZ and LIM domain protein 5 OS=Homo sapiens OX=9606 GN=PDLIM5 PE=1 SV=5 - [PDLI5_HUMAN]	2.65339	2.68	1	1	1	1	596	63.9045	8.20654
O00203	AP-3 complex subunit beta-1 OS=Homo sapiens OX=9606 GN=AP3B1 PE=1 SV=3 - [AP3B1_HUMAN]	2.65034	1.74	1	1	1	1	1094	121.245	6.03662
P82650	28S ribosomal protein S22, mitochondrial OS=Homo sapiens OX=9606 GN=MRPS22 PE=1 SV=1 - [RT22_HUMAN]	2.64665	3.33	1	1	1	1	360	41.2544	7.89893
O14579	Coatomer subunit epsilon OS=Homo sapiens OX=9606 GN=COPE PE=1 SV=3 - [COPE_HUMAN]	2.6112	6.49	1	1	1	1	308	34.4603	5.12256
P33993	DNA replication licensing factor MCM7 OS=Homo sapiens OX=9606 GN=MCM7 PE=1 SV=4 - [MCM7_HUMAN]	2.60877	1.81	1	1	1	1	719	81.2566	6.45557
P52701	DNA mismatch repair protein Msh6 OS=Homo sapiens OX=9606 GN=MSH6 PE=1 SV=2 - [MSH6_HUMAN]	2.60128	0.74	1	1	1	1	1360	152.689	6.90283
P36776	Lon protease homolog, mitochondrial OS=Homo sapiens OX=9606 GN=LONP1 PE=1 SV=2 - [LONM_HUMAN]	2.59773	1.56	1	1	1	1	959	106.422	6.39209
P67870	Casein kinase II subunit beta OS=Homo sapiens OX=9606 GN=CSNK2B PE=1 SV=1 - [CSK2B_HUMAN]	2.58659	5.12	1	1	1	1	215	24.926	5.5542
P60981	Destrin OS=Homo sapiens OX=9606 GN=DSTN PE=1 SV=3 - [DEST_HUMAN]	2.56621	6.67	1	1	1	1	165	18.4935	7.85498
O96006	Zinc finger BED domain-containing protein 1 OS=Homo sapiens OX=9606 GN=ZBED1 PE=1 SV=1 - [ZBED1_HUMAN]	2.56215	2.45	1	1	1	1	694	78.1056	6.1001
P55209	Nucleosome assembly protein 1-like 1 OS=Homo sapiens OX=9606 GN=NAP1L1 PE=1 SV=1 - [NP1L1_HUMAN]	2.55802	2.81	1	1	1	1	391	45.3459	4.4624
P61221	ATP-binding cassette sub-family E member 1 OS=Homo sapiens OX=9606 GN=ABCE1 PE=1 SV=1 - [ABCE1_HUMAN]	2.55715	2.5	1	1	1	1	599	67.271	8.33838
Q8WXI9	Transcriptional repressor p66-beta OS=Homo sapiens OX=9606 GN=GATAD2B PE=1 SV=1 - [P66B_HUMAN]	2.55267	2.7	1	1	1	1	593	65.22	9.70068
P62873	Guanine nucleotide-binding protein G(I)/G(S)/G(T) subunit beta-1 OS=Homo sapiens OX=9606 GN=GNB1 PE=1 SV=3 - [GBB1_HUMAN]	2.52915	3.24	3	1	1	1	340	37.353	5.99854
Q9NVD7	Alpha-parvin OS=Homo sapiens OX=9606 GN=PARVA PE=1 SV=1 - [PARVA_HUMAN]	2.52498	3.76	1	1	1	1	372	42.2174	5.94775
Q96PK6	RNA-binding protein 14 OS=Homo sapiens OX=9606 GN=RBM14 PE=1 SV=2 - [RBM14_HUMAN]	2.52261	3.59	1	1	1	1	669	69.4489	9.67139
P62861	40S ribosomal protein S30 OS=Homo sapiens OX=9606 GN=FAU PE=1 SV=1 - [RS30_HUMAN]	2.46422	16.95	1	1	1	1	59	6.64382	12.147
Q8TA86	Retinitis pigmentosa 9 protein OS=Homo sapiens OX=9606 GN=RP9 PE=1 SV=2 - [RP9_HUMAN]	2.44977	6.79	1	1	1	1	221	26.0905	9.78857
P53985	Monocarboxylate transporter 1 OS=Homo sapiens OX=9606 GN=SLC16A1 PE=1 SV=3 - [MOT1_HUMAN]	2.41036	2.6	1	1	1	1	500	53.9089	8.66064
P00846	ATP synthase subunit a OS=Homo sapiens OX=9606 GN=MT-ATP6 PE=1 SV=1 - [ATP6_HUMAN]	2.39547	4.42	1	1	1	1	226	24.8009	10.0962
P62805	Histone H4 OS=Homo sapiens OX=9606 GN=HIST1H4A PE=1 SV=2 - [H4_HUMAN]	2.3949	7.77	1	1	1	1	103	11.3604	11.356
Q9UM00	Calcium load-activated calcium channel OS=Homo sapiens OX=9606 GN=TMCO1 PE=1 SV=1 - [TMCO1_HUMAN]	2.38767	7.98	1	1	1	1	188	21.1612	9.74463
P06312	Immunoglobulin kappa variable 4-1 OS=Homo sapiens OX=9606 GN=IGKV4-1 PE=1 SV=1 - [KV401_HUMAN]	2.37214	12.4	1	1	1	1	121	13.3716	5.24951
P08865	40S ribosomal protein SA OS=Homo sapiens OX=9606 GN=RPSA PE=1 SV=4 - [RSSA_HUMAN]	2.36833	2.71	1	1	1	1	295	32.8334	4.86865
P49756	RNA-binding protein 25 OS=Homo sapiens OX=9606 GN=RBM25 PE=1 SV=3 - [RBM25_HUMAN]	2.36229	4.39	1	2	2	3	843	100.124	6.31592
Q14974	Importin subunit beta-1 OS=Homo sapiens OX=9606 GN=KPNB1 PE=1 SV=2 - [IMB1_HUMAN]	2.35828	1.03	1	1	1	1	876	97.108	4.77979
P49750	YLP motif-containing protein 1 OS=Homo sapiens OX=9606 GN=YLPM1 PE=1 SV=4 - [YLPM1_HUMAN]	2.34594	1.16	1	1	1	1	2146	241.495	6.55127
O00264	Membrane-associated progesterone receptor component 1 OS=Homo sapiens OX=9606 GN=PGRMC1 PE=1 SV=3 - [PGRC1_HUMAN]	2.33404	4.62	2	1	1	1	195	21.6578	4.70361
Q9Y490	Talin-1 OS=Homo sapiens OX=9606 GN=TLN1 PE=1 SV=3 - [TLN1_HUMAN]	2.33037	0.55	1	1	1	1	2541	269.599	6.07471
P54577	Tyrosine--tRNA ligase, cytoplasmic OS=Homo sapiens OX=9606 GN=YARS PE=1 SV=4 - [SYYC_HUMAN]	2.32054	1.7	1	1	1	1	528	59.1061	7.04932
Q9Y520	Protein PRRC2C OS=Homo sapiens OX=9606 GN=PRRC2C PE=1 SV=4 - [PRC2C_HUMAN]	2.31743	0.41	1	1	1	1	2896	316.718	9.12939
Q969L2	Protein MAL2 OS=Homo sapiens OX=9606 GN=MAL2 PE=1 SV=1 - [MAL2_HUMAN]	2.29654	6.25	1	1	1	1	176	19.1127	6.23975
Q7L0Y3	tRNA methyltransferase 10 homolog C OS=Homo sapiens OX=9606 GN=TRMT10C PE=1 SV=2 - [TM10C_HUMAN]	2.28348	4.22	1	1	1	1	403	47.3166	9.36377
O75380	NADH dehydrogenase [ubiquinone] iron-sulfur protein 6, mitochondrial OS=Homo sapiens OX=9606 GN=NDUFS6 PE=1 SV=1 - [NDUS6_HUMAN]	2.27533	9.68	1	1	1	1	124	13.7028	8.27979
Q9NZB2	Constitutive coactivator of PPAR-gamma-like protein 1 OS=Homo sapiens OX=9606 GN=FAM120A PE=1 SV=2 - [F120A_HUMAN]	2.27025	1.79	1	1	1	1	1118	121.811	8.88037
Q9HCG7	Non-lysosomal glucosylceramidase OS=Homo sapiens OX=9606 GN=GBA2 PE=1 SV=2 - [GBA2_HUMAN]	2.25828	2.05	1	1	1	1	927	104.581	5.92236
O95477	ATP-binding cassette sub-family A member 1 OS=Homo sapiens OX=9606 GN=ABCA1 PE=1 SV=3 - [ABCA1_HUMAN]	2.25	0.31	1	1	1	1	2261	254.139	6.85889
P43307	Translocon-associated protein subunit alpha OS=Homo sapiens OX=9606 GN=SSR1 PE=1 SV=3 - [SSRA_HUMAN]	2.23869	3.85	1	1	1	1	286	32.2153	4.48779
Q07955	Serine/arginine-rich splicing factor 1 OS=Homo sapiens OX=9606 GN=SRSF1 PE=1 SV=2 - [SRSF1_HUMAN]	2.22565	4.03	1	1	1	1	248	27.7278	10.3599
P43490	Nicotinamide phosphoribosyltransferase OS=Homo sapiens OX=9606 GN=NAMPT PE=1 SV=1 - [NAMPT_HUMAN]	2.21638	4.28	1	1	1	1	491	55.4866	7.15186
O95292	Vesicle-associated membrane protein-associated protein B/C OS=Homo sapiens OX=9606 GN=VAPB PE=1 SV=3 - [VAPB_HUMAN]	2.21577	5.76	1	1	1	1	243	27.2111	7.29834
Q15424	Scaffold attachment factor B1 OS=Homo sapiens OX=9606 GN=SAFB PE=1 SV=4 - [SAFB1_HUMAN]	2.20652	0.98	2	1	1	1	915	102.58	5.46533
P20042	Eukaryotic translation initiation factor 2 subunit 2 OS=Homo sapiens OX=9606 GN=EIF2S2 PE=1 SV=2 - [IF2B_HUMAN]	2.20134	6.91	1	2	2	2	333	38.3644	5.79541
P61254	60S ribosomal protein L26 OS=Homo sapiens OX=9606 GN=RPL26 PE=1 SV=1 - [RL26_HUMAN]	2.18267	6.21	2	1	1	1	145	17.2475	10.5503
Q8TCT9	Minor histocompatibility antigen H13 OS=Homo sapiens OX=9606 GN=HM13 PE=1 SV=1 - [HM13_HUMAN]	2.14647	2.65	1	1	1	1	377	41.4616	6.43018
Q6UW68	Transmembrane protein 205 OS=Homo sapiens OX=9606 GN=TMEM205 PE=1 SV=1 - [TM205_HUMAN]	2.07347	8.99	1	1	1	1	189	21.1839	8.6167
Q8WVX9	Fatty acyl-CoA reductase 1 OS=Homo sapiens OX=9606 GN=FAR1 PE=1 SV=1 - [FACR1_HUMAN]	2.049	1.75	1	1	1	1	515	59.3188	9.17334
O43776	Asparagine--tRNA ligase, cytoplasmic OS=Homo sapiens OX=9606 GN=NARS PE=1 SV=1 - [SYNC_HUMAN]	2.03909	2.74	1	1	1	1	548	62.9025	6.25244
Q01130	Serine/arginine-rich splicing factor 2 OS=Homo sapiens OX=9606 GN=SRSF2 PE=1 SV=4 - [SRSF2_HUMAN]	1.99039	3.62	2	1	1	1	221	25.4612	11.854
P05026	Sodium/potassium-transporting ATPase subunit beta-1 OS=Homo sapiens OX=9606 GN=ATP1B1 PE=1 SV=1 - [AT1B1_HUMAN]	1.98592	4.29	1	1	1	1	303	35.0389	8.52881
P00338	L-lactate dehydrogenase A chain OS=Homo sapiens OX=9606 GN=LDHA PE=1 SV=2 - [LDHA_HUMAN]	1.98177	2.71	1	1	1	1	332	36.6654	8.26514
Q9NXG2	THUMP domain-containing protein 1 OS=Homo sapiens OX=9606 GN=THUMPD1 PE=1 SV=2 - [THUM1_HUMAN]	1.83794	2.27	1	1	1	1	353	39.2908	7.88428
Q5M775	Cytospin-B OS=Homo sapiens OX=9606 GN=SPECC1 PE=1 SV=1 - [CYTSB_HUMAN]	1.83625	0.66	2	1	1	1	1068	118.512	6.69775
Q6NUK1	Calcium-binding mitochondrial carrier protein SCaMC-1 OS=Homo sapiens OX=9606 GN=SLC25A24 PE=1 SV=2 - [SCMC1_HUMAN]	1.80825	1.89	1	1	1	1	477	53.3203	6.32861
P00403	Cytochrome c oxidase subunit 2 OS=Homo sapiens OX=9606 GN=MT-CO2 PE=1 SV=1 - [COX2_HUMAN]	1.79252	4.41	1	1	1	1	227	25.5482	4.81787
P01859	Immunoglobulin heavy constant gamma 2 OS=Homo sapiens OX=9606 GN=IGHG2 PE=1 SV=2 - [IGHG2_HUMAN]	1.78434	2.15	5	1	1	1	326	35.8778	7.59131
Q9BZ29	Dedicator of cytokinesis protein 9 OS=Homo sapiens OX=9606 GN=DOCK9 PE=1 SV=2 - [DOCK9_HUMAN]	1.7653	0.72	1	1	1	1	2069	236.295	7.48877
Q05193	Dynamin-1 OS=Homo sapiens OX=9606 GN=DNM1 PE=1 SV=2 - [DYN1_HUMAN]	1.71934	1.16	2	1	1	1	864	97.347	7.1665
